# Supplementary material for: Transfer learning with false negative control improves polygenic risk prediction
Source: PLoS Genet. 2023 Nov 27;19(11):e1010597. doi: 10.1371/journal.pgen.1010597 (PMC10723713; doi:10.1371/journal.pgen.1010597)
Supplement: S2 Table — (XLSX) [file pgen.1010597.s004.xlsx]

## Sheet: Figure 2
Fig 2: R2 for prediction accuracy of PRS methods in the main simulations
base sample size = 4000, target sample size= 2000
delta = 0.3
	R2
LASSO	0.0397257	0.0360411	0.111434	0.0244456	0.073512	0.0206311	0.0428284	0.0814481	0.0275899	0.0797601	0.0941261	0.0358349	0.0524719	0.0468338	0.0352233	0.0896914	0.0691679	0.0286653	0.0682989	0.0589513	0.0240289	0.0137659	0.0762411	0.00816688	0.0891027	0.0525102	0.065732	0.0204013	0.0687181	0.0321392	0.0303699	0.0703634	0.0555445	0.0535738	0.0545214	0.0974695	0.0489673	0.0306293	0.0841629	0.0122596	0.10297	0.0518579	0.0487435	0.0789335	0.0487519	0.0652261	0.0367285	0.0417188	0.0722387
FNC+LASSO	0.0924901	0.078213	0.152794	0.0640524	0.0945639	0.0634499	0.0693743	0.134441	0.0766381	0.101412	0.116566	0.0966423	0.0712638	0.0329417	0.0883808	0.0992586	0.0998967	0.073343	0.0978849	0.0818546	0.0324755	0.0648157	0.109117	0.00809112	0.085351	0.109843	0.0721157	0.0604266	0.0972249	0.0731937	0.0843243	0.151292	0.0834204	0.112933	0.0650529	0.152128	0.0936338	0.0625663	0.152773	0.0649945	0.0665314	0.0957046	0.0701799	0.150249	0.0596121	0.0826885	0.0970684	0.0603958	0.085693
SIS+LASSO	0.0577899	0.0511833	0.121944	0.0544459	0.0985774	0.0304277	0.0577113	0.110284	0.0771525	0.0929092	0.121707	0.0644133	0.0695781	0.0765175	0.0146486	0.0890637	0.0855487	0.0651555	0.0991714	0.0681055	0.0374533	0.0433512	0.108304	0.0196069	0.108039	0.0753382	0.0660182	0.0405539	0.0754357	0.0747833	0.0368367	0.104716	0.0658279	0.0883876	0.0670501	0.111422	0.0637991	0.0464515	0.118362	0.0318998	0.115269	0.0748074	0.0606772	0.109876	0.0573296	0.0917301	0.0740541	0.0162849	0.097433
lassosum	0.024402	0.0352711	0.0442791	0.00492722	0.0132515	0.0224967	0.0533514	0.0525885	0.0240015	0.0286095	0.0322686	0.0192873	0.0138551	0.0139657	0.0235876	0.027353	0.0330455	0.0302185	0.0132434	0.0164558	0.00803889	0.0257312	0.0364378	0.0110273	0.0138107	0.0306801	0.021332	0.0230301	0.029948	0.00873834	0.017683	0.0250434	0.0155737	0.0271481	0.0134311	0.0493338	0.00314023	0.0278152	0.0432984	0.0175104	0.0302273	0.0115412	0.0139628	0.0495085	0.0129119	0.0190592	0.0431159	0.00590337	0.0263638
CT	0.030561	0.0338197	0.0470213	0.00409515	0.013302	0.0172992	0.042898	0.0604346	0.0259298	0.0342652	0.0412315	0.019891	0.0166157	0.0195878	0.0289836	0.0308217	0.046772	0.0367786	0.0129596	0.0202112	0.00550169	0.0348228	0.032842	0.0156941	0.0173228	0.0381229	0.0346497	0.021103	0.0347785	0.0140313	0.0273357	0.0284632	0.0145003	0.0302705	0.0202021	0.0603077	0.00538589	0.0285311	0.0526098	0.0186624	0.0315375	0.0148641	0.0258255	0.0644011	0.0143582	0.0222429	0.045584	0.0122373	0.0337329
Ldpred	0.0190573	0.0362975	0.0413997	0.0046521	0.014467	0.0215328	0.0546264	0.050008	0.0271576	0.0256918	0.0363233	0.0188713	0.0182433	0.0108854	0.0201067	0.0248433	0.0297472	0.0292511	0.0206494	0.0166117	0.00933017	0.0264868	0.0361632	0.0136488	0.0135584	0.0275837	0.0196048	0.0212053	0.0312579	0.0127077	0.0186395	0.0280682	0.0130737	0.030219	0.0125973	0.0428197	0.00199623	0.0275264	0.0387575	0.0152675	0.0321751	0.0143027	0.0137131	0.0526381	0.0112604	0.0184734	0.0460437	0.00547804	0.0224492
delta = 0.5
	R2
LASSO	0.0921152	0.118524	0.112441	0.133587	0.0779762	0.0873072	0.0690172	0.0970943	0.129469	0.117722	0.150471	0.115236	0.0922613	0.0801462	0.139844	0.0987146	0.14334	0.137208	0.0607134	0.130488	0.0848835	0.0975885	0.126519	0.0809802	0.0885656	0.0794136	0.0971322	0.0457617	0.0360437	0.118477	0.0947479	0.107105	0.138354	0.164758	0.0832609	0.16986	0.0976203	0.0834813	0.0829426	0.0986973	0.103392	0.0370896	0.101946	0.084969	0.0661469	0.0807568	0.0776874	0.134819	0.0943698
FNC+LASSO	0.144196	0.167176	0.176577	0.166966	0.0910208	0.121915	0.100178	0.168925	0.148952	0.193119	0.205826	0.1572	0.144852	0.134646	0.177382	0.21232	0.130479	0.150975	0.0901691	0.175441	0.129782	0.133529	0.163416	0.0922952	0.149821	0.146535	0.153165	0.0744595	0.124523	0.183747	0.180598	0.172364	0.200843	0.192018	0.142	0.17012	0.138679	0.0936564	0.160692	0.0835247	0.145489	0.113936	0.177243	0.0944384	0.093018	0.205375	0.124747	0.192011	0.149389
SIS+LASSO	0.127985	0.149111	0.1408	0.176022	0.117583	0.127428	0.0922964	0.144506	0.149971	0.151367	0.214933	0.144314	0.109606	0.0849551	0.167839	0.138854	0.162821	0.189472	0.0828279	0.168945	0.129266	0.12503	0.144166	0.137811	0.125667	0.110949	0.127262	0.062243	0.09647	0.136254	0.130461	0.139412	0.162603	0.193904	0.106479	0.200492	0.122363	0.10548	0.116185	0.101668	0.130949	0.0815611	0.137843	0.11307	0.094662	0.166402	0.106636	0.151099	0.122941
lassosum	0.0684864	0.0671256	0.0806293	0.0495186	0.0692432	0.0499357	0.0634631	0.087853	0.0848342	0.108122	0.0540857	0.0842302	0.0514347	0.0602051	0.0619779	0.0946687	0.0414295	0.0960127	0.0429871	0.082691	0.0787065	0.0641369	0.0568152	0.038999	0.0518768	0.0538045	0.0857641	0.0632818	0.0532328	0.103382	0.0686972	0.0412584	0.103491	0.124541	0.0410901	0.089794	0.0538229	0.0676442	0.0796661	0.0366708	0.0784106	0.040185	0.0991643	0.0728518	0.0308252	0.0962674	0.108165	0.0465749	0.063217
CT	0.0883149	0.0752973	0.0838574	0.0474784	0.0798267	0.0587012	0.0565989	0.0991603	0.0931511	0.113531	0.0657955	0.0938841	0.0435706	0.0647403	0.0763749	0.101443	0.0555448	0.125781	0.0548469	0.0873969	0.0934218	0.0760986	0.0711016	0.0434946	0.0708848	0.0784625	0.111041	0.068671	0.0657817	0.110837	0.0951143	0.0565692	0.0952048	0.129024	0.0453324	0.112193	0.0814427	0.07114	0.0824222	0.0482159	0.0904508	0.0582599	0.134159	0.0730577	0.040118	0.0750422	0.110856	0.0614975	0.0682264
Ldpred	0.0618551	0.0616559	0.0778789	0.055186	0.0761142	0.0421007	0.0560958	0.0844418	0.0796598	0.0999574	0.0571151	0.0796531	0.0506655	0.0596696	0.055797	0.0822182	0.0431951	0.0968849	0.045969	0.0776229	0.0722333	0.0607401	0.0500143	0.0408496	0.0470484	0.0477935	0.0829163	0.0530434	0.0446741	0.0999511	0.0771134	0.0391293	0.104176	0.117423	0.0430292	0.0856105	0.0598793	0.069805	0.0764275	0.036937	0.0759078	0.0442128	0.0843004	0.068017	0.0294725	0.0930691	0.10547	0.0443162	0.0578105
delta = 0.7
	R2
LASSO	0.146299	0.167484	0.133662	0.0471565	0.186781	0.133078	0.137094	0.184978	0.197021	0.174606	0.176782	0.114891	0.122632	0.188294	0.145355	0.163416	0.144468	0.146502	0.168332	0.153012	0.132054	0.127241	0.153127	0.154493	0.126503	0.159768	0.112878	0.126079	0.141548	0.175548	0.196672	0.190331	0.136107	0.123145	0.080142	0.166695	0.0591131	0.108242	0.0935828	0.0884737	0.120672	0.0757959	0.208179	0.118839	0.119505	0.0992061	0.108888	0.138781	0.139166
FNC+LASSO	0.206857	0.266233	0.246156	0.203449	0.224446	0.242708	0.185608	0.261022	0.244127	0.24641	0.230188	0.227276	0.143188	0.211596	0.169998	0.233102	0.174839	0.15262	0.219666	0.168409	0.181577	0.227794	0.201266	0.154145	0.233667	0.220804	0.189942	0.187937	0.198264	0.252446	0.29337	0.234884	0.208914	0.222371	0.222306	0.174199	0.168945	0.237939	0.176134	0.176386	0.190314	0.179398	0.272469	0.165993	0.15315	0.215635	0.207662	0.206812	0.185529
SIS+LASSO	0.181736	0.209153	0.186439	0.124253	0.241308	0.202095	0.161805	0.243126	0.244791	0.228565	0.240762	0.149403	0.138104	0.21687	0.183104	0.186645	0.179723	0.177314	0.202132	0.184842	0.164531	0.218718	0.188128	0.180644	0.180435	0.190568	0.148495	0.167388	0.198987	0.224467	0.230847	0.219371	0.168317	0.162538	0.128795	0.221703	0.112331	0.163644	0.12655	0.134107	0.171446	0.147106	0.237087	0.18485	0.157569	0.173418	0.150643	0.183002	0.184762
lassosum	0.151654	0.129301	0.127339	0.146087	0.139199	0.138569	0.128003	0.167922	0.140214	0.1787	0.154202	0.140441	0.112176	0.137709	0.103645	0.141954	0.157395	0.158699	0.103098	0.105405	0.112773	0.166266	0.12696	0.116198	0.141906	0.120955	0.110806	0.0633242	0.124979	0.174575	0.129952	0.0869771	0.141141	0.161109	0.0917609	0.148689	0.150019	0.150616	0.126981	0.110693	0.143033	0.0856246	0.152554	0.171771	0.0954172	0.128556	0.146333	0.104241	0.104938
CT	0.17668	0.165825	0.140182	0.136654	0.152433	0.172975	0.138331	0.196398	0.166563	0.211231	0.17764	0.148944	0.119589	0.159922	0.116945	0.147021	0.166854	0.167465	0.111518	0.117714	0.132727	0.182141	0.14403	0.136805	0.170701	0.162406	0.149135	0.0770529	0.146187	0.182884	0.185253	0.114886	0.145777	0.171869	0.124297	0.18954	0.164205	0.1801	0.143607	0.127823	0.165071	0.104943	0.195023	0.181834	0.104276	0.132777	0.170071	0.131076	0.1153
Ldpred	0.140488	0.122222	0.120364	0.14816	0.139482	0.126589	0.118114	0.161142	0.127906	0.172189	0.154957	0.131539	0.109684	0.136045	0.097526	0.124716	0.145198	0.163214	0.111123	0.0943427	0.106981	0.166057	0.115683	0.108859	0.136918	0.113515	0.109558	0.0610313	0.125623	0.171397	0.128934	0.0851576	0.129523	0.159341	0.0921557	0.138976	0.13943	0.140381	0.121766	0.104523	0.138833	0.0786998	0.143288	0.172327	0.091028	0.124675	0.144395	0.101993	0.085571
base sample size = 4000, target sample size= 1000
delta = 0.3
	R2
LASSO	-0.0247939	0.072303	0.0232347	-0.00947929	0.00039157	-0.00575747	0.00984667	0.0360912	0.0244743	0.0175075	0.0348343	-0.00148263	-0.00384358	-0.00984596	-0.0235686	0.0255968	0.01924	-0.000618379	0.0250961	0.00530139	-0.00603849	-0.0148091	0.0227743	-0.0135089	-0.00592075	0.00730622	0.0604436	-0.00563451	0.0127709	-0.0061468	0.0207289	0.00948725	0.0201797	-0.000373877	-0.00573517	0.065833	0.00258971	-0.0240908	-0.000805321	0.00113662	0.0598292	0.0360851	0.0168923	-0.00274471	0.00787457	0.0013494	0.0140567	0.0192668	0.0202322
FNC+LASSO	0.0384614	0.113138	0.0726437	0.0758954	0.00382649	0.0579573	0.0629018	0.090607	-0.0216757	0.0922609	0.0808823	0.0269743	0.103174	0.0500428	0.0741296	0.0633376	0.0513977	0.0636094	0.0415348	0.00143737	0.036851	0.0495494	0.0950112	0.0339892	0.0808158	-0.0512969	0.0753332	0.00297433	0.0611773	-0.00510205	0.0460686	0.0863258	0.0445937	0.0846322	0.0467053	0.1066	0.0670584	0.0134031	0.167482	0.0432424	0.0993647	0.0758677	-0.00693728	0.0806332	0.067388	0.0132021	0.0671985	0.0572945	0.0866106
SIS+LASSO	0.0346264	0.105942	0.0614552	0.0360684	0.0466222	0.0468484	0.0358786	0.0931003	0.0379222	0.0305669	0.0738474	0.032566	0.0268706	0.0235558	0.0107169	0.0271414	0.0208887	0.0404676	0.0483812	0.0239987	0.0188448	0.0319362	0.0627805	-0.0041755	0.0561474	0.0471395	0.0781882	0.00684392	0.0380106	0.0106183	0.0363527	0.06633	0.0283444	0.0608807	0.00437743	0.0973321	0.0197771	0.00825728	0.0453111	0.0213091	0.0888382	0.0554282	0.0242779	0.0488363	0.0397239	0.0278726	0.0297226	0.0486143	0.0811406
lassosum	0.013915	0.0388244	0.0177419	0.032897	0.0176472	0.0449895	0.0656954	0.0261144	0.0386748	0.0911332	0.00516682	0.0156121	0.019542	0.00243502	0.0452567	0.0129439	0.0405752	0.0211107	0.0119815	0.0231097	0.0520668	0.00814266	0.0197945	0.0215283	0.00937028	0.0160347	0.0173665	0.0183847	0.00989856	0.0160772	0.0173259	0.0248521	0.0123534	0.0155685	0.0010787	0.0682272	0.00393439	0.0248421	0.035007	0.00349507	0.0538783	0.0140412	0.00977568	0.0745191	0.0144494	0.00955197	0.0155177	0.00704742	0.00519371
CT	0.0180377	0.0442498	0.0139254	0.0324798	0.0230238	0.0248082	0.0439734	0.0304286	0.0414652	0.0811403	0.0150784	0.015102	0.0172825	0.00702624	0.0413301	0.0105987	0.0359172	0.0187902	0.0144915	0.0178844	0.0531015	0.00944206	0.027327	0.00459352	0.00861881	0.0251252	0.0236592	0.0166519	0.0262097	0.025113	0.0199351	0.0347026	0.0119742	0.0380222	0.00606903	0.0834943	0.00893018	0.021572	0.046572	0.00792724	0.0507768	0.0142523	0.00987072	0.0643078	0.0225649	0.0114485	0.0493737	0.00539668	0.0117937
Ldpred	0.0145629	0.0355992	0.0183304	0.0314585	0.018276	0.056207	0.069203	0.028688	0.0353965	0.0875006	0.00890657	0.0148774	0.0144437	0.000555242	0.0468842	0.0151543	0.044856	0.0190329	0.0154136	0.0219034	0.0438636	0.00727735	0.0167315	0.0210582	0.00918008	0.0149481	0.014268	0.0133687	0.00767424	0.0161441	0.0277137	0.0209518	0.0178147	0.0170539	0.0113267	0.0497072	0.00443552	0.0207336	0.0335841	0.00333866	0.0486324	0.0169312	0.0078461	0.0725314	0.0113726	0.0075573	0.0258476	0.00324559	0.00724546
delta = 0.5
	R2
LASSO	0.00382704	0.0597533	0.0558183	0.042414	-0.00357521	0.0283478	0.0098525	0.0450106	0.0669535	0.048436	0.0575721	0.0290267	0.0443291	0.0433055	0.0428249	0.0401578	0.0829074	0.0852453	-0.00635196	0.0532253	0.0559765	0.0203645	0.0891858	0.0107491	0.0473032	0.0420939	0.0240439	-0.000638456	0.0729345	0.084698	0.0201889	0.0011126	0.0495844	0.0169689	0.0248368	0.119364	0.0387574	0.00104592	0.0181133	0.0236414	-0.00362538	0.0181239	0.0496233	-0.0188398	0.0220705	-0.000100955	0.0411707	0.0953263	0.0275196
FNC+LASSO	0.050971	0.11292	0.114715	0.129315	0.0598962	0.116725	0.109335	0.090598	0.0677486	0.15168	0.150157	0.077304	0.137943	0.104619	0.155797	0.154403	0.146653	0.199295	0.0156262	0.0442174	0.0948419	0.0435317	0.104856	0.158341	0.159775	0.0780059	0.110961	0.0718421	0.109727	0.143646	0.136425	0.139989	0.102938	0.120445	0.0942864	0.209081	0.158689	0.0502916	0.0917739	0.136358	0.161895	0.0663312	0.132733	0.113806	0.0721937	0.117284	0.0836279	0.0956641	0.119867
SIS+LASSO	0.0164665	0.120003	0.0816605	0.102677	0.0351609	0.0641369	0.0536224	0.0803771	0.152561	0.126071	0.117576	0.120701	0.0524456	0.0633963	0.121453	0.0895792	0.137361	0.164959	0.0085731	0.111451	0.049685	0.0452462	0.110091	0.0706155	0.107641	0.0708844	0.0563352	0.00494598	0.0729658	0.156646	0.0752378	0.114629	0.0811279	0.117068	0.0356501	0.173835	0.0768237	0.0214798	0.0655668	0.0945727	0.0900334	0.0142788	0.104576	0.0170238	0.0806543	0.113441	0.0886551	0.113417	0.0781832
lassosum	0.0353392	0.0518903	0.0480133	0.0687043	0.0684642	0.0592507	0.112185	0.0817823	0.0817209	0.126872	0.0253103	0.0550836	0.0611861	0.0467716	0.108341	0.124009	0.0981435	0.0883417	0.0380959	0.0713264	0.0588092	0.0580742	0.0698944	0.0217632	0.061804	0.0728413	0.0617805	0.0415823	0.0639561	0.122737	0.0821612	0.0832001	0.0860659	0.0726526	0.0550582	0.108972	0.0869713	0.0445691	0.0512871	0.0317504	0.0793908	0.0432626	0.0918726	0.0601095	0.0263675	0.0608031	0.115501	0.0438899	0.0421885
CT	0.0595564	0.0701556	0.052398	0.0736045	0.0890026	0.0604652	0.114221	0.0850581	0.0812035	0.117219	0.0431894	0.0699694	0.0517862	0.0501899	0.120062	0.125951	0.0980066	0.0956489	0.0601787	0.0732728	0.0755128	0.0683647	0.0751512	0.0210995	0.0626008	0.0884817	0.0628514	0.0410215	0.0781899	0.12206	0.0985484	0.110706	0.0824929	0.0602796	0.0533324	0.149146	0.109607	0.0496035	0.0593335	0.0495566	0.0855193	0.0476247	0.119701	0.0607682	0.040392	0.0573606	0.133169	0.0503467	0.0539328
Ldpred	0.0184925	0.0511874	0.0575963	0.0772802	0.0649641	0.0557605	0.10604	0.08371	0.0677943	0.124787	0.0297677	0.0531113	0.0558149	0.041125	0.0996981	0.117926	0.0910501	0.0980576	0.0351362	0.0710864	0.0613891	0.0565295	0.0672103	0.0294311	0.0607085	0.0639266	0.0751596	0.0394145	0.0593205	0.1121	0.0892802	0.0753942	0.089178	0.075534	0.0535613	0.0818006	0.0801995	0.0488323	0.0456289	0.0274385	0.0816998	0.0506246	0.0839307	0.0596384	0.0241769	0.0540146	0.112911	0.0378911	0.0358159
delta = 0.7
	R2
LASSO	0.0774471	0.039876	0.0416423	0.0382624	0.0660178	0.0335601	0.0260041	0.0750468	0.0911206	0.0435397	0.0830635	0.0268004	0.0484163	0.0406847	0.0784006	0.0955587	0.136488	0.116029	-0.017663	0.0866117	0.0424042	0.0755026	0.0289089	0.101229	0.0494451	0.107259	0.0225798	0.0577871	0.0277532	0.112882	0.120649	0.114942	0.00235273	0.0666553	-0.00729216	0.0967088	0.0185885	0.0437703	0.0631895	0.0306253	0.0061576	0.0278728	0.0396252	0.0347361	0.0249247	0.0351113	0.0792732	0.0425054	0.00847928
FNC+LASSO	0.167518	0.19053	0.189797	0.193309	0.222973	0.177902	0.197353	0.193471	0.14573	0.110877	0.277586	0.14285	0.174552	0.191062	0.204722	0.141086	0.227003	0.263168	0.183188	0.0941366	0.159593	0.136393	0.160775	0.161567	0.173002	0.155553	0.105367	0.0630749	-0.000572645	0.159101	0.204607	0.204913	0.175547	0.179623	0.13989	0.265898	0.110684	0.20465	0.132593	0.139218	0.158921	0.104356	0.101617	0.188996	0.110536	0.204742	0.21206	0.159739	0.21136
SIS+LASSO	0.143179	0.111112	0.103214	0.110989	0.146356	0.111638	0.122774	0.138694	0.165903	0.105569	0.178765	0.0588143	0.107293	0.13475	0.159829	0.164538	0.141799	0.181373	0.120006	0.165442	0.104085	0.129867	0.0722391	0.166753	0.096704	0.140164	0.0206095	0.122772	0.0760267	0.197147	0.171867	0.151965	0.120629	0.131752	0.0946976	0.171498	0.063484	0.185803	0.118458	0.0837119	0.0794831	0.0592392	0.128368	0.0763848	0.074583	0.177897	0.147056	0.113768	0.167014
lassosum	0.130839	0.114125	0.150237	0.106217	0.118684	0.173785	0.140327	0.126391	0.202198	0.0999962	0.180673	0.108533	0.1398	0.154699	0.122874	0.212768	0.147966	0.154615	0.129102	0.111224	0.0887475	0.118893	0.0994281	0.0980503	0.125444	0.120407	0.167158	0.106446	0.124754	0.153071	0.154336	0.0923328	0.115712	0.145503	0.0984081	0.174131	0.153235	0.122934	0.0933136	0.100479	0.167618	0.112516	0.144539	0.160233	0.0764133	0.158155	0.14239	0.140663	0.0887603
CT	0.149631	0.135447	0.165138	0.119646	0.149236	0.176034	0.173834	0.14707	0.203677	0.113499	0.225287	0.123423	0.154329	0.170184	0.130023	0.236054	0.163379	0.159982	0.170362	0.134072	0.113408	0.150805	0.128863	0.114039	0.142639	0.154299	0.182071	0.124963	0.180044	0.150722	0.189431	0.0938648	0.140718	0.154999	0.124739	0.201809	0.15128	0.141906	0.109965	0.120121	0.167127	0.120947	0.187323	0.168794	0.102403	0.166406	0.187792	0.148356	0.121381
Ldpred	0.112848	0.102398	0.14264	0.110222	0.124605	0.144651	0.132906	0.120947	0.188389	0.0910436	0.183927	0.10483	0.128678	0.134239	0.120728	0.198388	0.13893	0.163371	0.138644	0.107225	0.0884482	0.107242	0.0866902	0.0953272	0.110203	0.118274	0.163947	0.107849	0.112699	0.150589	0.155306	0.0816541	0.104952	0.128965	0.100178	0.164901	0.138481	0.113161	0.088265	0.0956813	0.16548	0.103004	0.133542	0.154885	0.0746777	0.15631	0.147675	0.129613	0.075273
base sample size = 2000, target sample size= 1000
delta = 0.3
	R2
LASSO	-0.0247939	0.072303	0.0232347	-0.00947929	0.00039157	-0.00575747	0.00984667	0.0360912	0.0244743	0.0175075	0.0348343	-0.00148263	-0.00384358	-0.00984596	-0.0235686	0.0255968	0.01924	-0.000618379	0.0250961	0.00530139	-0.00603849	-0.0148091	0.0227743	-0.0135089	-0.00592075	0.00730622	0.0604436	-0.00563451	0.0127709	-0.0061468	0.0207289	0.00948725	0.0201797	-0.000373877	-0.00573517	0.065833	0.00258971	-0.0240908	-0.000805321	0.00113662	0.0598292	0.0360851	0.0168923	-0.00274471	0.00787457	0.0013494	0.0140567	0.0192668	0.0202322
FNC+LASSO	0.0259816	0.0756529	0.0509345	0.0510529	0.00382761	0.083643	0.0598022	0.0794192	-0.0220772	0.0997699	0.0999652	0.034627	0.0722103	0.016888	0.0326566	0.0301423	0.0506873	0.067219	0.0287229	0.00143737	0.0340936	0.050073	0.090803	0.0113904	0.0236692	-0.0512925	0.0769428	0.00297502	0.0581603	-0.00510165	0.03124	0.0803094	0.0472332	0.0916451	0.0247767	0.119103	0.0707263	0.0195369	0.135018	0.0351637	0.0646296	0.0688749	-0.00694016	0.106509	0.053486	0.0267192	0.0733954	0.0479637	0.075609
SIS+LASSO	0.0346264	0.105942	0.061455	0.0360707	0.0466136	0.046668	0.0358783	0.0892422	0.0379219	0.0305663	0.0738468	0.032566	0.0268719	0.0251004	0.0112734	0.0271414	0.0208887	0.0404677	0.0323099	0.0239987	0.018845	0.0319361	0.0627805	-0.0138185	0.0561518	0.0471397	0.0781881	0.00228884	0.038011	0.0106185	0.0363536	0.0663289	0.0283434	0.0608808	0.00437743	0.0973323	0.0197783	0.00695351	0.0453111	0.0213083	0.0891355	0.0554274	0.0164635	0.0488367	0.0397239	0.0278727	0.0297236	0.0292902	0.0811506
lassosum	0.00696194	0.0287624	0.0170051	0.025837	0.0182962	0.0380973	0.0554426	0.0226686	0.0332126	0.0923799	0.00644281	0.011784	0.0195005	0.000671762	0.0427197	0.0157109	0.0346226	0.0134591	0.00886923	0.0182522	0.0389316	0.00430824	0.00950353	0.0159745	0.000769179	0.0154476	0.0112497	0.0182377	0.00782726	0.0107862	0.0137798	0.0200874	0.0111021	0.0152399	0.000383262	0.0484753	0.00262835	0.0184411	0.027604	0.00114542	0.051995	0.0100451	0.00141202	0.0651437	0.0127493	0.00812189	0.0197187	0.01017	0.00221303
CT	0.00920832	0.0381303	0.00872642	0.0149407	0.0207534	0.0525996	0.0378582	0.0241311	0.0258087	0.0606397	0.0055029	0.0135781	0.0160232	0.00280455	0.0331429	0.014926	0.0291197	0.0139726	0.0125837	0.0256811	0.0467692	0.00770822	0.0149165	0.00189526	0.00276746	0.0246265	0.0162601	0.0262068	0.0113968	0.0236355	0.0136923	0.00827172	0.0090021	0.0230159	0.0157605	0.0556109	0.00817786	0.0177466	0.0367049	0.000285437	0.0480065	0.0138431	0.0075262	0.0619847	0.0138308	0.00669332	0.0413342	0.0129416	0.00769689
Ldpred	0.0111994	0.0253881	0.0183812	0.0265253	0.0182241	0.0440819	0.055658	0.0244848	0.0270373	0.0923883	0.00422264	0.0119396	0.0106608	0.00117769	0.0355417	0.016702	0.037278	0.0137369	0.0103862	0.0181604	0.0364148	0.00189898	0.00575846	0.0124671	0.00305625	0.0116372	0.00877722	0.0134424	0.00540023	0.0162259	0.0198788	0.0154276	0.0171842	0.014448	0.00639438	0.0392635	0.00118154	0.0133738	0.0132019	0.000899688	0.0378905	0.011002	0.00524315	0.0725026	0.00662628	0.00766817	0.0182118	0.00598441	0.00142344
delta = 0.5
	R2
LASSO	0.00382704	0.0597533	0.0558183	0.042414	-0.00357521	0.0283478	0.0098525	0.0450106	0.0669535	0.048436	0.0575721	0.0290267	0.0443291	0.0433055	0.0428249	0.0401578	0.0829074	0.0852453	-0.00635196	0.0532253	0.0559765	0.0203645	0.0891858	0.0107491	0.0473032	0.0420939	0.0240439	-0.000638456	0.0729345	0.084698	0.0201889	0.0011126	0.0495844	0.0169689	0.0248368	0.119364	0.0387574	0.00104592	0.0181133	0.0236414	-0.00362538	0.0181239	0.0496233	-0.0188398	0.0220705	-0.000100955	0.0411707	0.0953263	0.0275196
FNC+LASSO	0.0314617	0.104258	0.0832967	0.101802	0.0598957	0.0964957	0.111385	0.0905986	0.0677489	0.082071	0.083065	0.0676713	0.120018	0.080744	0.18794	0.150845	0.133795	0.209729	0.000425814	0.0442138	0.0658747	0.0490098	0.104855	0.0947188	0.104357	0.0808158	0.0880314	0.0678651	0.115027	0.143711	0.13241	0.110669	0.0819762	0.119644	0.0727582	0.116911	0.125104	0.0510221	0.0694818	0.114313	0.16231	0.0646574	0.120508	0.102372	0.0447826	0.136934	0.0870633	0.0716374	0.0803465
SIS+LASSO	0.0164662	0.120001	0.0816598	0.102675	0.0351598	0.0641356	0.0536228	0.0803774	0.152559	0.11244	0.117579	0.120701	0.0524456	0.0659177	0.109007	0.0895792	0.130352	0.164971	-0.00561457	0.111448	0.0496486	0.0452546	0.110095	0.0649624	0.107636	0.0708839	0.0568976	0.00742235	0.0729629	0.15664	0.0757764	0.114628	0.0811276	0.117223	0.0266775	0.177356	0.0768261	0.0258897	0.0596847	0.0945722	0.0855601	0.0142791	0.100158	0.0170238	0.0806547	0.113441	0.0886512	0.112341	0.0781778
lassosum	0.0218411	0.0383258	0.0438417	0.0561558	0.0611309	0.043343	0.105522	0.0783463	0.0644503	0.124186	0.0147768	0.052451	0.0597958	0.0386137	0.101922	0.121318	0.0831921	0.0695752	0.026643	0.0672487	0.0534381	0.0470603	0.0517416	0.0138247	0.045592	0.0684181	0.053561	0.0347949	0.0373429	0.107124	0.0680784	0.0749688	0.077938	0.0564689	0.0523078	0.0759976	0.06898	0.0528202	0.0404094	0.0198372	0.0678079	0.0412071	0.084252	0.0537	0.023578	0.0483372	0.105232	0.0466703	0.0360652
CT	0.0303679	0.0526523	0.0488815	0.0681156	0.0773197	0.0525174	0.110275	0.0774965	0.0671164	0.112314	0.0242744	0.0586407	0.0673105	0.0494327	0.118715	0.134737	0.0783379	0.0817746	0.0316263	0.0680467	0.0624151	0.056777	0.0703901	0.015573	0.0369734	0.0829576	0.0408899	0.0394475	0.0424419	0.0966685	0.0827491	0.0990602	0.0722384	0.0469814	0.0715441	0.123153	0.0864688	0.0375378	0.0402359	0.0254079	0.0595145	0.0166495	0.104511	0.0583122	0.0356814	0.0340082	0.0945505	0.0324559	0.0319416
Ldpred	0.00883794	0.0433532	0.0402706	0.0567761	0.0636656	0.0367345	0.0900349	0.0792767	0.0549017	0.117655	0.0146501	0.0524576	0.0644633	0.0268693	0.100705	0.114979	0.070587	0.0746473	0.0151214	0.0576582	0.0554384	0.0383834	0.044696	0.0187065	0.0469068	0.0605976	0.064793	0.0195291	0.0351016	0.103578	0.0651029	0.0603412	0.0812741	0.0585976	0.0539034	0.0463671	0.0638227	0.0465306	0.0335314	0.0112151	0.0682923	0.036944	0.0650337	0.0535582	0.0165134	0.0449233	0.0907738	0.0482446	0.0322659
delta = 0.7
	R2
LASSO	0.0774471	0.039876	0.0416423	0.0382624	0.0660178	0.0335601	0.0260041	0.0750468	0.0911206	0.0435397	0.0830635	0.0268004	0.0484163	0.0406847	0.0784006	0.0955587	0.136488	0.116029	-0.017663	0.0866117	0.0424042	0.0755026	0.0289089	0.101229	0.0494451	0.107259	0.0225798	0.0577871	0.0277532	0.112882	0.120649	0.114942	0.00235273	0.0666553	-0.00729216	0.0967088	0.0185885	0.0437703	0.0631895	0.0306253	0.0061576	0.0278728	0.0396252	0.0347361	0.0249247	0.0351113	0.0792732	0.0425054	0.00847928
FNC+LASSO	0.162224	0.164447	0.183487	0.195167	0.194579	0.148113	0.185676	0.125493	0.159632	0.108651	0.186742	0.106746	0.158597	0.15563	0.179084	0.141087	0.216796	0.240363	0.172871	0.0941558	0.142195	0.124411	0.161597	0.128856	0.106541	0.137492	0.0931084	0.0630746	-0.000572085	0.155765	0.190264	0.172507	0.1012	0.167112	0.106951	0.18186	0.114059	0.193972	0.112393	0.0988044	0.136274	0.0814389	0.101616	0.168373	0.0808795	0.192089	0.206327	0.154062	0.134072
SIS+LASSO	0.143178	0.111112	0.103214	0.110991	0.146355	0.111638	0.122774	0.11338	0.165886	0.0731651	0.178763	0.0588134	0.107071	0.119763	0.151523	0.166016	0.137119	0.181372	0.098309	0.165444	0.104084	0.129611	0.0722386	0.153072	0.0967082	0.140164	0.0206257	0.0984319	0.0760281	0.197152	0.171869	0.14934	0.120628	0.131751	0.0946985	0.1715	0.0634845	0.173178	0.0984996	0.0837119	0.0731757	0.0592401	0.147204	0.076385	0.0436309	0.177896	0.147058	0.109547	0.16701
lassosum	0.116572	0.0889462	0.127276	0.093981	0.0982973	0.141885	0.111194	0.119176	0.174484	0.0745813	0.143189	0.098232	0.118241	0.127425	0.0991747	0.20099	0.133912	0.12985	0.0829622	0.113426	0.0745292	0.0958286	0.0719269	0.0718591	0.0911295	0.112808	0.143467	0.0774934	0.0820231	0.124266	0.125469	0.077862	0.0895494	0.128765	0.0764355	0.154839	0.124651	0.116686	0.073357	0.0797521	0.147105	0.100422	0.122058	0.139944	0.0585978	0.138509	0.119663	0.11594	0.0719559
CT	0.123235	0.102356	0.146757	0.118847	0.133727	0.110111	0.153306	0.134896	0.162458	0.0895282	0.163546	0.108474	0.125443	0.130088	0.118141	0.222587	0.137998	0.145488	0.0936158	0.123215	0.0836138	0.131504	0.0819632	0.09505	0.0549659	0.128859	0.131322	0.0746567	0.135782	0.14517	0.165618	0.0916604	0.0782575	0.141599	0.0944493	0.175549	0.117648	0.124884	0.0849141	0.0854909	0.145789	0.102501	0.145882	0.138733	0.0794877	0.148944	0.172342	0.13152	0.0834162
Ldpred	0.0913501	0.0870992	0.10749	0.0910199	0.0986948	0.108812	0.0832457	0.102963	0.162724	0.0493876	0.141747	0.089118	0.102112	0.0980276	0.0966931	0.164164	0.111635	0.128275	0.0976373	0.0977469	0.0730898	0.0850023	0.0563012	0.0658571	0.0726643	0.106616	0.125314	0.072394	0.0893826	0.129137	0.124258	0.0654188	0.0859594	0.0996446	0.0702081	0.108594	0.109847	0.0969456	0.0655006	0.080219	0.139439	0.0823351	0.0996584	0.124326	0.0580494	0.125707	0.100821	0.0933872	0.0505717
[truncated: 1 more columns]

## Sheet: Figure 3
Fig 3: R2 for prediction accuracy of PRS methods in CoLaus/PsyCoLaus PRS analysis
CHOL
FNC+LASSO	0.0625035	0.0753375	0.0634684	0.0603859	0.0679934	0.0752116	0.0764454	0.0773032	0.0669425	0.0836019	0.0697863	0.0745024	0.0674317	0.0733073	0.0713071	0.070405	0.0676005	0.0825402	0.0707426	0.0760052	0.0711808	0.0629442	0.0593562	0.0676855	0.0697872	0.0765236	0.0670385	0.0670476	0.0757613	0.0648247	0.0787719	0.0773749	0.0804743	0.0796149	0.0760637	0.0712695	0.0624968	0.0750558	0.0777423	0.0634337	0.0570285	0.0741095	0.0699705	0.0637741	0.0713612	0.0729573	0.0817724	0.0792829	0.0763829
SIS+LASSO	0.0642853	0.074946	0.0668331	0.0582806	0.0710292	0.0743218	0.0737548	0.0782674	0.0670458	0.0805403	0.0690586	0.0651731	0.0665308	0.0655442	0.0733709	0.0669557	0.0617581	0.0688738	0.0671881	0.0702724	0.0691183	0.0658986	0.0562935	0.0684883	0.0675808	0.0773321	0.0688649	0.0697958	0.0772752	0.0687519	0.07428	0.0775874	0.0758755	0.0756075	0.073369	0.0674215	0.0588546	0.071362	0.0727956	0.0624075	0.0520311	0.0738764	0.0691443	0.0663799	0.0697486	0.07387	0.0741198	0.07428	0.0775874
LASSO	0.0301712	0.033138	0.0323263	0.0307905	0.030074	0.0333391	0.0368247	0.0315065	0.0324207	0.0341882	0.0328391	0.0339244	0.0307977	0.031111	0.0321259	0.0320437	0.0314112	0.033982	0.0314288	0.0320176	0.0298679	0.0322668	0.0321719	0.0299151	0.0306379	0.0332499	0.0334204	0.0295906	0.0317732	0.0326085	0.0337877	0.0317434	0.0329029	0.0304835	0.0312305	0.0331995	0.0316486	0.0296667	0.0328618	0.0282365	0.0238503	0.0340619	0.025683	0.0319035	0.02977	0.0359184	0.0312062	0.0337877	0.0317434
CT	0.0443702	0.0450622	0.0433564	0.0380179	0.040887	0.0450296	0.0444441	0.043086	0.0467001	0.0565482	0.0421171	0.0452572	0.0417382	0.0450693	0.0436998	0.0421326	0.039805	0.0503443	0.0411208	0.058329	0.0385358	0.0436776	0.0381006	0.0473817	0.0551688	0.0496015	0.0460452	0.0442967	0.0501706	0.046352	0.0502768	0.0554149	0.0474757	0.0425157	0.0509638	0.042005	0.0447879	0.04514	0.0500378	0.0362707	0.0309598	0.0461811	0.0441449	0.0447037	0.0434195	0.0511917	0.055532	0.0502768	0.0554149
FNC-INT	0.0813599	0.0839347	0.0735784	0.0871801	0.0970167	0.0924201	0.0861566	0.08952	0.0928349	0.0890813	0.0890543	0.0848543	0.0831935	0.0847183	0.0977422	0.0898481	0.0839509	0.0827457	0.0749878	0.0850524	0.0811732	0.0907446	0.0903021	0.087267	0.0945029	0.0868583	0.0930033	0.0921573	0.0948036	0.0961071	0.0863655	0.0916877	0.091251	0.08442	0.0783612	0.0802513	0.0869879	0.0803648	0.0818666	0.0863698	0.0915629	0.0891901	0.0937114	0.0888239	0.0678222	0.0833855	0.0962529	0.0796462	0.084605
lassosum	0.0416413	0.0467757	0.0439246	0.0402858	0.0444952	0.0429193	0.0467274	0.0479217	0.0507346	0.0605165	0.0448161	0.0453237	0.0426778	0.0427862	0.0457425	0.0458829	0.0435135	0.0519568	0.0446734	0.0534676	0.0421229	0.0435022	0.0420815	0.0465964	0.0552135	0.0492946	0.0455166	0.047555	0.0478137	0.0479682	0.0513737	0.0554729	0.0511597	0.0436781	0.0512614	0.0464999	0.0475169	0.0458082	0.0484475	0.0378226	0.0319374	0.0497261	0.0468901	0.0517088	0.0574211	0.0424203	0.0485939	0.0442588	0.0601885
Ldpred	0.0410707	0.0458692	0.0415333	0.0392285	0.0431708	0.0429311	0.0443397	0.0435858	0.0475657	0.0595769	0.044386	0.0476807	0.0430411	0.0419853	0.0452179	0.0439166	0.0413709	0.0539058	0.0424414	0.0521758	0.0415844	0.0423644	0.0393576	0.0454203	0.0563311	0.0478551	0.0450783	0.047096	0.047845	0.0463682	0.0496978	0.0550534	0.0474676	0.0446584	0.0498955	0.0426184	0.0445285	0.0454096	0.0477339	0.0397208	0.0324897	0.048019	0.0456167	0.0526182	0.056977	0.0417648	0.0459107	0.0445847	0.0566797
HDL
FNC+LASSO	0.229586	0.236357	0.254544	0.237289	0.239906	0.242327	0.232815	0.231087	0.224188	0.244293	0.235635	0.238928	0.235551	0.234505	0.249302	0.248803	0.228421	0.245943	0.228382	0.23423	0.238238	0.245733	0.245077	0.2277	0.222452	0.221646	0.248353	0.244085	0.2479	0.230097	0.225053	0.229796	0.238081	0.233343	0.259393	0.222061	0.242974	0.237198	0.238231	0.23163	0.240069	0.230358	0.236785	0.238572	0.23707	0.235321	0.246664	0.239847	0.239916
SIS+LASSO	0.230752	0.23969	0.251374	0.230923	0.240884	0.234486	0.228745	0.238591	0.223756	0.238233	0.231394	0.243476	0.234556	0.232144	0.254632	0.251641	0.231505	0.247479	0.233028	0.239508	0.247699	0.247897	0.244976	0.226032	0.222003	0.221676	0.248685	0.24397	0.250051	0.238548	0.230165	0.233525	0.24327	0.233968	0.265618	0.222135	0.245097	0.237469	0.239068	0.23555	0.242388	0.229217	0.238743	0.238441	0.237995	0.235013	0.246986	0.2389	0.235773
LASSO	0.182847	0.191534	0.19841	0.188288	0.198731	0.189244	0.18423	0.196849	0.18073	0.190334	0.186506	0.191827	0.19236	0.19358	0.196623	0.197109	0.180948	0.192994	0.190187	0.189726	0.195852	0.196084	0.197031	0.182	0.177032	0.181061	0.195251	0.192278	0.186271	0.187459	0.175757	0.181815	0.183845	0.18738	0.19117	0.188481	0.200631	0.188374	0.183592	0.189889	0.190409	0.180911	0.189885	0.186038	0.189659	0.18557	0.191833	0.183505	0.188687
CT	0.178064	0.184445	0.21626	0.192359	0.192033	0.191295	0.188387	0.197733	0.172446	0.186936	0.18132	0.193181	0.19675	0.190029	0.201227	0.192441	0.183228	0.19898	0.187679	0.185959	0.189193	0.202714	0.203922	0.173626	0.174627	0.179853	0.202676	0.200154	0.201644	0.189286	0.176478	0.185199	0.179077	0.190717	0.209858	0.184305	0.18897	0.186846	0.179278	0.183119	0.193224	0.200867	0.184942	0.180138	0.180708	0.185913	0.206167	0.184197	0.184047
FNC-INT	0.218271	0.222711	0.245001	0.227408	0.220053	0.205306	0.23429	0.225465	0.226596	0.223613	0.218276	0.242091	0.219451	0.224173	0.217148	0.232091	0.231526	0.235979	0.225375	0.230204	0.231231	0.212573	0.221834	0.210756	0.233292	0.230973	0.211189	0.227493	0.236295	0.217333	0.231775	0.236918	0.216426	0.211635	0.228611	0.225671	0.216978	0.228817	0.217973	0.223784	0.22115	0.220607	0.219868	0.216856	0.22196	0.223272	0.239478	0.220565	0.226033
lassosum	0.197174	0.201848	0.23239	0.209682	0.208331	0.206684	0.20483	0.211214	0.186665	0.205016	0.196377	0.206832	0.212631	0.219915	0.21014	0.203899	0.199474	0.218385	0.20943	0.206438	0.215211	0.195063	0.208873	0.223542	0.186102	0.192029	0.221323	0.190154	0.215057	0.208031	0.215441	0.198592	0.197512	0.213061	0.22364	0.195912	0.208044	0.206133	0.194221	0.193868	0.209313	0.213939	0.196772	0.197948	0.196283	0.20028	0.201139	0.221017	0.196929
Ldpred	0.19107	0.201213	0.227799	0.205579	0.20653	0.20133	0.198959	0.208978	0.183852	0.19954	0.197758	0.203522	0.214524	0.214322	0.210375	0.201157	0.194507	0.215282	0.202862	0.201968	0.213129	0.192402	0.202128	0.221044	0.187485	0.191889	0.216394	0.187343	0.215992	0.199691	0.211183	0.196978	0.190825	0.206645	0.221783	0.19476	0.199369	0.199884	0.191542	0.196112	0.208631	0.208839	0.194275	0.192737	0.192609	0.197889	0.201325	0.218658	0.196552
LDL
FNC+LASSO	0.0644076	0.0513905	0.060446	0.0524112	0.0639084	0.0542945	0.0663826	0.0518693	0.0544635	0.0558963	0.0499462	0.0525345	0.0679278	0.0492191	0.055181	0.0656829	0.0668824	0.0597094	0.0623923	0.0567558	0.0597934	0.0568088	0.0646077	0.0707803	0.0656903	0.0546297	0.0642271	0.0535612	0.0511629	0.0576444	0.0600656	0.0646847	0.0689421	0.0519496	0.0667342	0.0620394	0.0606985	0.0611974	0.057834	0.0498546	0.0643122	0.0461775	0.0659888	0.0616111	0.0651124	0.0585266	0.0637263	0.0560806	0.0507062
SIS+LASSO	0.0631924	0.0558836	0.0548374	0.0490664	0.0590922	0.0503231	0.0602284	0.0555843	0.0518853	0.0527657	0.0481459	0.0501173	0.0550227	0.0528004	0.0441872	0.0595446	0.0641448	0.0647285	0.0624428	0.0517266	0.0554655	0.0533559	0.0543357	0.0632569	0.06067	0.0586881	0.0570697	0.054179	0.0509318	0.0599839	0.0572815	0.0593878	0.0704643	0.0486182	0.0632437	0.062286	0.0512404	0.058008	0.0584147	0.0474628	0.0580045	0.0511376	0.055867	0.0588338	0.0520407	0.0560885	0.06096	0.0528873	0.0516242
LASSO	0.0165818	0.0175186	0.0111247	0.0148228	0.0144403	0.0189594	0.0164202	0.0187969	0.0187408	0.0151173	0.0198068	0.0200582	0.0175923	0.0176252	0.0130146	0.0192231	0.0179135	0.0186574	0.0178973	0.0180816	0.0128632	0.0191237	0.0187586	0.0172615	0.019263	0.0208073	0.0189698	0.0170569	0.0192524	0.0223566	0.0185317	0.0170845	0.0162377	0.0185963	0.0213403	0.0156207	0.0113327	0.0184426	0.02135	0.0195439	0.0182228	0.0191214	0.0183686	0.0183169	0.0187021	0.0157414	0.0158286	0.0178928	0.0173817
CT	0.0480633	0.0388706	0.0582403	0.0536863	0.0494894	0.0385651	0.0479694	0.0361654	0.0322065	0.0325907	0.0403924	0.0329321	0.0391024	0.0486925	0.046675	0.0406612	0.0419457	0.0521597	0.0472294	0.0397312	0.0518745	0.0304668	0.0420458	0.0507651	0.0360538	0.0415039	0.046983	0.0347898	0.0409268	0.0422363	0.0452101	0.039047	0.0421569	0.0507474	0.0514386	0.0360587	0.0485915	0.0424507	0.0417198	0.0425105	0.043528	0.038701	0.0427256	0.0330074	0.0445515	0.0478981	0.0427352	0.0368108	0.0367328
FNC-INT	0.0667601	0.0796479	0.0680575	0.07737	0.0775275	0.0774624	0.062703	0.068951	0.0690655	0.074179	0.0675157	0.0839191	0.0764006	0.0741229	0.0779384	0.0765076	0.0735579	0.081188	0.0760234	0.0753335	0.0752308	0.0684832	0.0671805	0.077352	0.0821448	0.0775058	0.0649614	0.0830621	0.0703711	0.0728875	0.0690659	0.0709347	0.071861	0.0773158	0.0790216	0.0774584	0.071989	0.0857565	0.0745494	0.0718465	0.0712159	0.0846798	0.0731839	0.0784271	0.0775932	0.0730462	0.0677959	0.0667047	0.0773412
lassosum	0.0476644	0.0368425	0.0591303	0.0511693	0.0513252	0.0370541	0.0484221	0.0400656	0.0309531	0.0348184	0.042433	0.0333268	0.0407308	0.0511143	0.0467408	0.0403458	0.042723	0.0501918	0.0467101	0.0387918	0.0535893	0.0321305	0.041926	0.0485435	0.0389837	0.0426504	0.047948	0.0375413	0.0373816	0.0404459	0.0459799	0.0374942	0.0425284	0.0506986	0.0482036	0.0367074	0.0467239	0.0415271	0.0390592	0.0408488	0.0428361	0.0389505	0.0362066	0.0317716	0.0453619	0.0460877	0.0427769	0.0375682	0.0379883
Ldpred	0.0473066	0.0373964	0.0581765	0.0516848	0.0523707	0.035902	0.0464656	0.0384889	0.0315628	0.0331794	0.0441251	0.0323654	0.0424801	0.0503424	0.0506442	0.0421435	0.0405064	0.0477456	0.0469196	0.0392079	0.0526132	0.0292509	0.0452686	0.0441994	0.0395386	0.0430167	0.048873	0.0357068	0.0401921	0.0417204	0.0437896	0.0347836	0.0426366	0.0492425	0.0469141	0.0357383	0.048	0.0417162	0.0391931	0.0440843	0.0430204	0.0384017	0.0373179	0.0293617	0.0452792	0.0454713	0.0416805	0.0378575	0.0367706
TRIG
FNC+LASSO	0.089245	0.0621456	0.074373	0.0691391	0.0632214	0.0745955	0.0755284	0.0682935	0.0707741	0.0707069	0.0867462	0.0755071	0.0628515	0.077229	0.077376	0.0827309	0.077489	0.0886285	0.0730882	0.066214	0.0776112	0.0664143	0.0657548	0.0737934	0.0825926	0.0832095	0.0703575	0.0819496	0.0674248	0.0683641	0.0727766	0.0748726	0.0842618	0.0624766	0.06737	0.0865208	0.0672295	0.0848262	0.0712048	0.0593683	0.0799445	0.061509	0.0716321	0.0826636	0.0723094	0.0681209	0.088056	0.0821708	0.0712101
SIS+LASSO	0.0843426	0.0591616	0.073348	0.0656407	0.0595072	0.0723707	0.0699908	0.0626008	0.071509	0.0709284	0.0839127	0.0719923	0.0615327	0.0730812	0.07128	0.0795844	0.071132	0.0772948	0.0711832	0.065169	0.0744419	0.0622775	0.0659442	0.0664159	0.0795098	0.0795825	0.0670576	0.0722316	0.0659788	0.0664362	0.0632936	0.0677474	0.0794042	0.0603358	0.066879	0.08139	0.0673751	0.0762837	0.0674426	0.0571782	0.0778025	0.0643466	0.0696713	0.0770927	0.0687609	0.0642867	0.0805325	0.0776084	0.0688393
LASSO	0.0324125	0.0387628	0.0370785	0.0344416	0.0324903	0.0282802	0.0349507	0.035438	0.0318689	0.0340017	0.0350248	0.0421147	0.0388589	0.0298895	0.0330742	0.0361629	0.0217908	0.0365457	0.0328187	0.037026	0.035519	0.0341127	0.0367993	0.0375826	0.0248073	0.0347335	0.0345496	0.0339281	0.0344889	0.0400262	0.0341077	0.0317087	0.0292097	0.0360504	0.0331772	0.0351442	0.0369822	0.024816	0.035776	0.032954	0.0428634	0.0425064	0.0377031	0.0265374	0.0389983	0.0332763	0.0309091	0.029105	0.0392386
CT	0.0537171	0.0608655	0.0604427	0.0571992	0.0553272	0.0526818	0.0537548	0.0575142	0.0544579	0.0496351	0.0578705	0.0577128	0.0573219	0.0486359	0.0525335	0.0558483	0.0508334	0.050056	0.0640814	0.0556856	0.0680909	0.0537876	0.0535191	0.0643894	0.0634729	0.0666682	0.0639504	0.0558439	0.0622545	0.0552229	0.0680175	0.0642569	0.065484	0.0653244	0.0672761	0.0663818	0.0664137	0.0585652	0.064044	0.0575666	0.0706347	0.0648625	0.0592185	0.0656723	0.0664107	0.0616163	0.050629	0.0679642	0.0608172
FNC-INT	0.0502216	0.0423086	0.0812634	0.0578193	0.0545876	0.041671	0.052596	0.0556764	0.0343716	0.0555622	0.0617102	0.0592684	0.0507868	0.0657307	0.0388776	0.0478144	0.0630602	0.06455	0.0581725	0.0628707	0.0662624	0.0553873	0.0622469	0.0537821	0.0725042	0.0592075	0.0670373	0.0652947	0.0619987	0.0685348	0.0673635	0.047336	0.0676295	0.0682594	0.0825963	0.0592204	0.0573145	0.0719989	0.0614559	0.0623311	0.0658181	0.0562324	0.0742716	0.0470499	0.0742032	0.0545935	0.0515001	0.045614	0.0576207
lassosum	0.0548925	0.0516068	0.0619377	0.0590985	0.0457117	0.0558657	0.0556092	0.0582516	0.0554965	0.0512843	0.0659239	0.0589389	0.0526952	0.0518346	0.0516993	0.0576962	0.0536403	0.0519061	0.0503804	0.0551201	0.0555952	0.0429537	0.0538971	0.0546432	0.0696684	0.0553569	0.0542238	0.0560259	0.0494404	0.0457207	0.0562768	0.0534491	0.0592993	0.0477893	0.0558146	0.0567572	0.0537531	0.0595657	0.055684	0.0464808	0.0612537	0.0539202	0.0490044	0.0506375	0.0577322	0.0505603	0.0539085	0.0563749	0.0480116
Ldpred	0.0542377	0.0536275	0.0625152	0.0588025	0.0461526	0.055171	0.058231	0.0576748	0.0554066	0.0509545	0.0635813	0.059482	0.0550673	0.051374	0.051523	0.058392	0.0524085	0.0510573	0.050414	0.0551041	0.0551834	0.0426082	0.0538358	0.0547617	0.0685734	0.0562697	0.0516223	0.0560232	0.0512592	0.0464136	0.0570237	0.0498587	0.0575041	0.0470645	0.0562667	0.0588712	0.0534306	0.0592811	0.0560751	0.0467584	0.061034	0.0532447	0.0506733	0.049624	0.0578839	0.0516141	0.0524369	0.0552467	0.0492267
[truncated: 1 more columns]

## Sheet: S1 Figure
S1 Figure: R2 for prediction accuracy of PRS methods in non-nested simulations
rho = 0.5
delta* = 0.3
	R2
LASSO	0.0837766	0.0852366	0.0657752	0.144686	0.14419	0.180132	0.122849	0.0774112	0.124996	0.109357	0.193469	0.0894125	0.157548	0.0658035	0.146403	0.0589961	0.177344	0.156709	0.0960209	0.0442698	0.159268	0.181581	0.0921636	0.0637013	0.19297	0.0519402	0.0753316	0.0598565	0.0903522	0.123888	0.0756764	0.213121	0.103646	0.0215511	0.0549171	0.178438	0.0653594	0.0639644	0.0217709	0.171777	0.112664	0.0769651	0.100396	0.191052	0.0729879	0.142031	0.0912856	0.0214126	0.0662684
FNC+LASSO	-0.000401626	0.0223023	0.00942274	0.0150229	0.0230126	0.0235885	0.105412	0.0321377	0.0884721	0.0205848	0.175025	0.0415382	0.107764	-0.00805913	0.0392367	-0.0184112	-0.0617772	0.000645399	0.0648795	0.0146768	0.118284	0.0549918	0.108563	-2.68646e-05	0.100798	0.0316861	0.0284189	0.0238162	0.0695408	0.0287028	-0.0490812	0.0379603	0.0350134	0.0312158	0.0294289	0.0483334	0.00343902	-0.00782782	0.0837523	-0.0270836	0.0180272	0.0103169	0.00373129	-0.0694907	0.00607927	0.0620099	0.0351171	0.0661526	-0.000583098
SIS+LASSO	0.0412917	0.0209679	0.00597976	0.01397	0.00532129	0.0687239	0.111168	0.0374068	0.10203	0.0256845	0.178493	0.0353571	0.102679	0.00271116	0.0329589	-0.0355913	-0.049446	0.03544	0.0598827	0.0146188	0.0808215	0.0462468	0.111056	0.00388227	0.0348959	0.0328148	0.0470353	0.0419812	0.0889337	0.00352375	0.0214019	0.0309191	0.00894409	0.00206231	0.0410191	0.0561369	0.00559813	0.0292937	0.0751775	-0.00793649	0.00727558	0.0198015	0.018794	-0.000431453	-0.00130451	0.0202434	0.0322745	0.0685255	0.044759
lassosum	0.000563922	0.000244054	0.000570174	0.00843039	4.45149e-09	0.0198862	0.032348	0.00520151	0.0157477	0.00693908	0.0572172	0.00137356	0.00807652	0.00692402	0.0551468	0.000184841	0.00193676	0.00109064	0.00541514	0.000891491	0.018766	0.00147079	0.000553826	2.27982e-07	0.0175387	0.0134729	2.37997e-05	0.00201545	0.0351052	0.00424648	0.00514953	8.60664e-05	6.18905e-05	0.00189175	0.0185791	5.05984e-07	0.00792176	0.00830069	0.0552885	0.000625048	0.00048927	0.00401617	0.00110758	0.0269251	0.00187012	0.0331438	0.00127009	0.00199071	7.13882e-09
CT	0.0158608	0.000113358	0.0074209	0.006109	0.000454512	0.0185499	0.00845875	0.00796452	0.0148227	0.00868728	0.0405085	0.00178271	0.00142527	0.00408772	0.0448964	0.000733684	0.000407237	0.00122999	0.000563888	0.00430332	0.0273845	0.00227618	0.00135121	0.00240418	0.0174104	0.020902	7.89616e-05	0.0025761	0.028715	0.00284579	0.005229	0.000935926	0.000437828	0.00082346	0.0158481	0.00491403	0.0145133	0.00390397	0.00867439	0.000767772	0.00406192	0.010468	0.0125636	0.0103901	0.00255631	0.0255784	0.0143274	0.000621217	1.86363e-05
Ldpred	0.00991594	0.000364557	0.00674322	0.00503034	0.000120148	0.0166342	0.00745073	0.00744731	0.010652	0.000327434	0.0482131	0.00209991	0.00561417	0.000731975	0.0195973	0.000297891	0.000136573	0.00139416	0.00286848	0.000998148	0.0288778	0.00124408	7.16859e-05	0.000432485	0.0175474	0.0200724	3.02459e-05	0.0091542	0.0250563	0.00451827	0.00259254	4.83168e-05	0.000528325	0.0016339	0.016754	0.00290629	0.00872502	0.00880028	0.0101916	0.000486248	0.000419672	0.00381863	0.0113024	0.00471642	0.00337609	0.0250463	0.00310308	0.00436086	2.11645e-05
delta* = 0.5
	R2
LASSO	0.0916156	0.0568816	0.212763	0.205746	0.178539	0.250536	0.0657482	0.139974	0.139436	0.173555	0.155385	0.0920793	0.147397	0.139883	0.0799221	0.0898508	0.190605	0.0881951	0.106972	0.165147	0.221097	0.183536	0.10792	0.124472	0.157853	0.0819748	0.108779	0.144559	-0.0208598	0.156349	0.0301978	0.192081	0.0666029	0.00965099	0.0131681	0.108682	0.123912	0.214533	0.147724	0.168102	0.176805	0.133904	0.067225	0.0783971	0.148785	0.0928418	0.124904	0.0599444	0.0520868
FNC+LASSO	-0.040965	0.00168054	0.116315	0.100631	0.132866	0.202638	0.0083541	0.0446935	0.0327147	0.15523	0.0955108	0.125377	0.123318	0.0309172	0.0345442	0.019238	0.061642	0.0836597	0.0531325	0.0666383	0.138252	0.186816	0.0569531	0.0135177	0.0867134	0.0584304	0.0892141	0.094215	-0.00861116	0.0807527	0.0473894	0.154386	0.0410138	0.0314545	0.0232486	0.0628511	0.0997253	0.143779	0.0587408	0.150527	0.153484	0.0495573	0.0172064	0.0761231	0.0688158	0.0601285	0.109507	0.021231	-0.000658152
SIS+LASSO	0.000809736	0.0357532	0.113286	0.0973146	0.131703	0.247903	-0.000172517	0.0384064	0.0299143	0.156878	-0.000138766	0.115583	0.0853835	0.0507533	0.0262639	0.0311134	0.068078	0.0793592	0.050235	0.0706095	0.085681	0.137118	0.0128202	0.00577175	0.0797142	0.0627257	0.0802861	0.0849419	0.0192625	0.0688549	0.0327916	0.161476	0.0423647	0.0290941	0.0240272	0.0589553	0.0803641	0.0865362	0.0402279	0.143023	0.085372	0.0452935	0.0182572	0.0898104	0.0273706	0.0710001	0.0934693	0.0187657	-0.000658152
lassosum	0.0715315	0.0491697	0.033259	0.0185917	0.0676148	0.000954245	0.000603791	0.0135978	0.0220451	0.0376474	0.00297454	0.0220176	0.025745	0.0476301	0.00367775	0.0185297	0.0509898	0.0613325	0.000778896	0.000166185	0.00034753	0.0286242	0.00475574	1.04282e-05	0.0436799	0.00300818	0.0181443	0.0128055	0.00423507	0.0340053	0.00430441	0.0277665	0.0368931	0.0308009	0.00307028	0.0202346	0.031997	0.0116985	0.0323758	0.054699	0.0362862	0.00758994	0.00541501	0.0325466	0.00600846	0.0187192	0.00163722	0.000288199	0.0196414
CT	0.0710757	0.0616946	0.0506341	0.028795	0.0443066	5.29846e-05	0.00717241	0.0141122	0.0300012	0.0450995	0.0125267	0.0172027	0.0253965	0.0273502	0.000167554	0.0469938	0.0398654	0.0752852	0.00189223	0.00710334	2.58925e-05	0.0393281	0.0106501	0.000140607	0.0418658	0.00474642	0.0152952	0.0145341	0.00324449	0.0146555	0.0028155	0.0324291	0.0374221	0.0327439	0.00398329	0.0165903	0.0144326	0.0170798	0.0281482	0.0493173	0.0451048	0.00839956	0.003822	0.0428997	0.00919207	0.0622161	0.00862852	0.000250016	0.00897728
Ldpred	0.0455532	0.0356916	0.0378601	0.019865	0.0576475	0.000268238	0.00916953	0.0242642	0.0141945	0.0390272	0.00495501	0.0168581	0.0255033	0.00989663	0.00335816	0.0245581	0.0257804	0.0589576	0.00111908	0.000600411	0.000422921	0.0345231	0.00639602	0.000449128	0.0294722	0.00372915	0.0115557	0.00929912	0.0072183	0.0449815	0.00380097	0.0238921	0.0191225	0.0282492	0.00253438	0.0230664	0.0394831	0.0219777	0.0352321	0.0540038	0.0460418	0.010509	0.00719573	0.0380863	0.00553195	0.0197749	0.00322557	0.000278593	0.0215047
delta* = 0.7
	R2
LASSO	0.108088	0.16144	0.112774	0.0744496	0.170539	0.0530272	0.0431123	0.0852699	0.11807	0.174647	0.292128	0.0924346	0.0679976	0.0407496	0.0722338	0.0958039	0.18958	0.160311	0.140517	0.0656699	0.192826	0.0929888	0.0470825	0.0722606	0.196688	0.125153	0.0804383	0.139713	0.0870188	0.128496	0.122061	0.137501	0.036751	0.142646	0.0879573	-2.70889e-05	0.0292641	0.175836	0.18682	0.0467703	0.115866	0.136429	0.130023	0.135725	0.173893	0.0968695	0.17691	0.132636	0.148274
FNC+LASSO	0.102107	0.134293	0.100803	0.0882941	0.0832065	0.013651	0.0156212	0.101327	0.0391319	0.0808084	0.285775	0.0753632	0.0998805	-0.00568298	0.0903815	0.0770642	0.203566	0.119818	0.0998854	0.0396795	0.140412	0.0744661	0.00724078	0.00165246	0.103139	0.0694117	0.00747169	0.170849	0.0585979	0.113972	0.139152	0.085465	0.0228907	0.192415	0.0666941	0.0166204	0.0724842	0.156759	0.143212	0.0564181	0.0579415	0.138467	0.18058	0.170179	0.116144	0.169687	0.0774785	0.0798886	0.0755763
SIS+LASSO	0.0983007	0.133224	0.09281	0.0802757	0.066958	0.0672732	0.0202321	0.102205	0.0302185	0.0711867	0.286393	0.0583399	0.0788293	0.0184373	0.0845586	0.0500344	0.194264	0.113364	0.0856973	0.030146	0.100598	0.0744269	0.0338745	0.0436485	0.109508	0.0501416	-0.00113569	0.173928	0.0723957	0.098468	0.137392	0.161987	0.0426171	0.205644	0.098955	0.0487059	0.059719	0.160103	0.127646	0.0357816	0.0600934	0.151137	0.13669	0.204591	0.10921	0.167777	0.061411	0.108404	0.0828492
lassosum	0.0262328	0.0376224	0.0247415	0.0247087	0.0555354	0.0361821	0.0572981	0.0608027	0.0162593	0.00729558	0.0429573	0.0372292	0.0209228	0.011673	0.0384004	0.00443508	0.0581908	0.0935783	0.0719293	0.00954498	0.0112862	0.00196493	0.0092579	0.0251428	0.0472791	0.000603646	0.00973284	0.0392327	0.0337672	0.0154248	0.0404955	0.0302398	0.0257181	0.0205355	0.031116	0.030712	0.0123491	0.0275474	0.0232378	0.0332876	0.0538069	0.122042	0.0603536	0.089286	0.0745032	0.0451908	0.0056907	0.0669331	0.012484
CT	0.0357877	0.0225549	0.00975734	0.0262319	0.0373584	0.0458009	0.0678087	0.0295615	0.0118773	0.00180083	0.0769422	0.026616	0.0195465	0.00727924	0.0134526	0.0223373	0.0862246	0.111702	0.0668927	0.0124901	0.0181303	0.000531874	0.0137454	0.0253199	0.0312339	0.00137879	0.0123049	0.0430878	0.0789089	0.0113724	0.0366381	0.0265988	0.0365205	0.0078664	0.0207704	0.0310489	0.0175874	0.0237651	0.0414476	0.0117043	0.0377538	0.116162	0.066091	0.0948848	0.0718638	0.0504118	0.00993938	0.0777074	0.0196531
Ldpred	0.0305168	0.039889	0.0225982	0.0216745	0.0472971	0.0396838	0.0400623	0.0569017	0.0026901	0.00970727	0.0475796	0.0378797	0.0258382	0.00541281	0.0308686	0.00418618	0.116249	0.0734456	0.0641859	0.00697604	0.0105674	0.00128156	0.00752974	0.0316907	0.0373993	8.00316e-05	0.00314723	0.0642856	0.0277541	0.0176547	0.0415797	0.0325527	0.0236019	0.0137202	0.0314378	0.029918	0.0125883	0.0277025	0.0239171	0.0429794	0.0455319	0.0890257	0.0706137	0.0977864	0.0670315	0.0449607	0.000141429	0.0712783	0.0167278
rho = 0.7
delta* = 0.3
	R2
LASSO	0.0838815	0.0856938	0.061089	0.148834	0.144057	0.172999	0.122157	0.0788423	0.120073	0.110986	0.196955	0.110502	0.155895	0.0594912	0.161218	0.0623369	0.172307	0.154309	0.0980697	0.0458752	0.162687	0.178899	0.108906	0.0643066	0.182718	0.0558487	0.0689991	0.0597601	0.0916017	0.123585	0.0719742	0.209179	0.104527	0.0208165	0.0610934	0.180446	0.0737506	0.0677445	0.0244821	0.17453	0.117282	0.0729968	0.0977921	0.197467	0.06819	0.153606	0.0945204	0.0114076	0.0595805
FNC+LASSO	0.0129429	0.020643	0.00381871	-0.00509709	0.0183363	0.103656	0.112956	0.0363877	0.0301307	0.0312613	0.181644	0.0522891	0.108368	-0.00663678	0.0461644	-0.0207645	-0.070906	-0.0164918	0.0605205	0.0144106	0.125154	0.0565734	0.114434	0.00438471	0.132812	0.041875	0.0611568	0.040008	0.0686216	0.0479013	-0.026749	0.043194	0.047607	0.040379	0.0394649	0.0325579	-0.00741958	0.00116027	0.0877122	-0.0145893	0.0116407	0.0270154	0.00613145	-0.0025251	-0.00368597	0.0747472	0.0457523	0.0460367	0.024
SIS+LASSO	0.0440009	0.020643	0.00381871	0.00429494	0.0118964	0.110666	0.113746	0.0408546	0.10223	0.03615	0.165212	0.050536	0.112166	0.016438	0.0495128	-0.0208217	-0.0770422	0.0234265	0.0628511	0.0127787	0.0885479	0.0378047	0.129273	-0.0316919	0.0627262	0.0420154	0.0837881	0.047753	0.103208	0.0294912	0.0122253	0.0346134	0.0346028	-0.0116227	0.0420783	0.0581034	0.0195909	0.0356815	0.0766635	-0.025845	0.0193282	0.0415094	0.0216138	0.0256934	-0.00140621	0.0288077	0.048378	0.0604276	0.0359379
lassosum	0.000634753	0.0022819	0.0126956	0.0119607	1.45212e-06	0.0255514	0.0245911	0.00800567	0.031351	0.0152655	0.0842948	0.00435638	0.0114581	0.000710795	0.075656	0.00287031	0.000860073	0.00456061	0.0103886	0.000155608	0.0296083	0.000112495	0.000418581	0.000513006	0.0227863	0.0277197	0.00013849	0.00347922	0.0474032	0.013321	0.0104011	0.00187362	0.00125103	0.00380763	0.0277141	0.000362642	0.0110624	0.0128914	0.0748375	0.00385964	0.00259526	0.00704093	0.00438173	0.0341762	0.00558261	0.0437147	0.00423935	0.00584852	0.000632678
CT	0.0161797	0.00109423	0.013818	0.00911492	0.0020871	0.024613	0.0258314	0.0101817	0.0347407	0.0190936	0.0616739	0.00541133	0.0110409	0.000710237	0.061613	0.00327016	2.84198e-05	0.00325761	0.00152031	0.000355688	0.0378031	0.00134917	0.00228081	0.00802658	0.0257393	0.0279619	0.00163896	0.00393513	0.0403552	0.00951295	0.00324312	0.00545358	0.00625374	2.86283e-05	0.0148949	0.000247552	0.0223873	0.00758939	0.0180629	0.0034829	0.00635403	0.0152384	0.0174565	0.0164164	0.00545111	0.0324341	0.0216022	0.00853167	0.00175981
Ldpred	0.016721	0.00283961	0.0129134	0.0102527	0.00076842	0.0252941	0.0157683	0.00909525	0.024482	0.00541014	0.0595743	0.00608053	0.0123496	0.00224141	0.0271003	0.002618	0.000125467	0.00408249	0.00501753	0.000144318	0.040253	7.38074e-05	0.0014521	0.00222209	0.0215386	0.0245643	0.00112597	0.00803849	0.0393468	0.0103668	0.00691267	0.000622078	0.00320461	0.00213286	0.0294577	7.44584e-05	0.0162604	0.0127668	0.0181766	0.00315502	0.00273527	0.0063666	0.0180076	0.0104065	0.00865306	0.0349677	0.0126091	0.0120252	0.000708165
delta* = 0.5
	R2
LASSO	0.0970766	0.0695068	0.216466	0.197735	0.177888	0.250751	0.055513	0.140561	0.15628	0.183517	0.158001	0.104761	0.155951	0.149296	0.0777805	0.0957232	0.188498	0.0857838	0.101498	0.158226	0.210206	0.192143	0.0930465	0.116059	0.156736	0.0764087	0.113451	0.149414	-0.0173146	0.160165	0.0256528	0.189798	0.0691613	0.0103899	0.0180607	0.110974	0.12757	0.208072	0.136099	0.166785	0.184682	0.140948	0.0692358	0.0832715	0.15467	0.0869443	0.123543	0.0549106	0.0566049
FNC+LASSO	-0.0349581	0.00785001	0.104701	0.104071	0.144135	0.243793	0.0348381	0.072731	0.0536122	0.164941	0.0479224	0.113627	0.141547	0.0335854	0.0310157	0.0371552	0.075154	0.100565	0.049989	0.0619102	0.136311	0.188893	0.0374728	-0.0263085	0.0946694	0.0980386	0.0982278	0.0914942	0.0175934	0.108289	0.0489647	0.144473	0.0467301	0.0779284	0.0351956	0.0802248	0.0953923	0.0735599	0.0835474	0.141628	0.164783	0.0581458	0.0471156	0.0848397	0.0997999	0.0703481	0.107291	0.0192346	0.00964352
SIS+LASSO	0.0097536	0.0403112	0.113593	0.0961297	0.136882	0.257792	0.028883	0.0450608	0.05307	0.16783	-0.000110177	0.130388	0.0992947	0.0474932	0.0258351	0.0502824	0.0513536	0.0839653	0.0548478	0.0655747	0.0941034	0.147885	0.0195282	0.0163491	0.0952238	0.0931646	0.0884931	0.0964682	0.018909	0.077238	0.0318578	0.147056	0.0548085	0.0678896	0.0381	0.051223	0.0981257	0.0654007	0.0411452	0.145707	0.103663	0.0535353	0.0224587	0.0883711	0.0581345	0.0797714	0.0945972	0.0337891	0.00986058
lassosum	0.0866825	0.0547288	0.0545347	0.032399	0.0889162	0.0129901	0.00255639	0.0223418	0.0402299	0.0585253	0.0109761	0.0447263	0.0537395	0.0679385	0.0104962	0.0320194	0.0677461	0.09102	0.00447602	0.0100732	0.00483782	0.0517397	0.0159074	0.000125826	0.0555035	0.0118023	0.0304633	0.0209766	0.00615902	0.0440572	0.0134786	0.072103	0.0343674	0.0452127	0.00902323	0.027551	0.04861	0.034893	0.0546589	0.0873366	0.0584635	0.0182746	0.00995118	0.0617568	0.01427	0.0290868	0.0103581	0.000418678	0.0382167
CT	0.0834261	0.0797837	0.0592289	0.0422329	0.0760698	0.0115686	0.015348	0.0241538	0.0411906	0.0563269	0.0222953	0.0332094	0.0572372	0.0506654	0.0011337	0.0560266	0.0538485	0.0779109	0.00504099	0.0169537	0.00626787	0.0477593	0.0207072	0.00260082	0.0593442	0.021968	0.0236608	0.0243231	0.00719988	0.0261854	0.010764	0.0636775	0.0449427	0.0462976	0.00954296	0.0245136	0.0439202	0.0294155	0.0289184	0.080681	0.0516559	0.00809388	0.0172055	0.0425759	0.0206743	0.0788167	0.0193393	0.000694489	0.0187718
Ldpred	0.0690525	0.0552956	0.0606647	0.0355132	0.0841862	0.00160803	0.0237368	0.0339819	0.0296227	0.0526206	0.0225824	0.0306575	0.04303	0.0325837	0.0105345	0.0437088	0.0465273	0.0835969	0.00349145	0.0146296	0.00536742	0.0553191	0.0171495	0.0047089	0.0459318	0.0136538	0.025381	0.0184452	0.0137134	0.0641233	0.0110063	0.0459079	0.0356486	0.0429919	0.00837984	0.0390368	0.0489274	0.0346939	0.0602657	0.0694709	0.0663407	0.0204003	0.0108233	0.0557219	0.0163191	0.0411929	0.011332	0.00194426	0.0431884
delta* = 0.7
	R2
LASSO	0.105678	0.163897	0.110642	0.0896551	0.17295	0.0657887	0.0674763	0.0938708	0.106512	0.170693	0.291428	0.0893615	0.0762758	0.0387651	0.0661536	0.081419	0.18899	0.153248	0.146911	0.0618028	0.174606	0.0779201	0.0267042	0.070537	0.202219	0.123446	0.0681518	0.137649	0.0864471	0.144583	0.115948	0.133432	0.0456878	0.13081	0.0878233	-4.01192e-05	0.0206571	0.168177	0.179332	0.0203706	0.114201	0.139168	0.121176	0.134145	0.182248	0.102084	0.173998	0.129323	0.154155
FNC+LASSO	0.117567	0.157381	0.104754	0.0957919	0.0881614	0.0500794	0.0147232	0.114804	-0.000136675	0.11453	0.272341	0.0895484	0.137174	-0.00729371	0.0623073	0.0662177	0.194674	0.107843	0.144215	0.0505335	0.0883819	0.0899404	0.037783	0.0476678	0.162696	0.0704283	0.00709448	0.169305	0.0716915	0.128083	0.121255	0.15933	0.0496304	0.178859	0.0878256	0.0196724	0.0506025	0.186534	0.142264	0.0591416	0.0349969	0.153617	0.185878	0.177494	0.162943	0.172959	0.114765	0.146591	0.0786143
SIS+LASSO	0.107398	0.151956	0.0785032	0.0938799	0.0967038	0.0728944	-0.00185659	0.131078	-0.000136675	0.106852	0.293796	0.130577	0.132373	0.0420556	0.0775535	0.0749334	0.196287	0.0963277	0.103181	0.0361933	0.070615	0.0852414	0.0374096	0.0656587	0.136008	0.0689043	0.0428269	0.174408	0.0653907	0.141298	0.161094	0.166549	0.0671944	0.168789	0.108088	0.0522491	0.0571722	0.19306	0.135626	0.0433517	0.0638085	0.151045	0.140556	0.161677	0.151791	0.172316	0.0598832	0.103917	0.0858801
lassosum	0.0448116	0.0533123	0.0580586	0.047361	0.0752844	0.0657722	0.0884196	0.0895752	0.0218733	0.0249327	0.175914	0.0709744	0.0455749	0.0263757	0.0575274	0.0238741	0.159935	0.131524	0.110637	0.0163818	0.0370066	0.0123826	0.00471147	0.0467231	0.0742596	0.00992304	0.0257346	0.0801666	0.0788576	0.0390473	0.0739525	0.0636122	0.0489844	0.0497852	0.0568227	0.0543096	0.0274495	0.0667402	0.0686053	0.0684183	0.0847199	0.163418	0.0906124	0.125217	0.1055	0.08944	0.0222415	0.1072	0.0298373
CT	0.0497719	0.0927305	0.044544	0.0466404	0.0572192	0.0662247	0.0971003	0.0712836	0.0325665	0.023777	0.104439	0.0509562	0.0630778	0.0208427	0.0480654	0.0371362	0.125836	0.128371	0.0929107	0.0164022	0.0266881	0.0251298	0.0188188	0.0528554	0.055062	0.0110687	0.0306605	0.065893	0.078484	0.0400695	0.0832426	0.065035	0.0527461	0.0436433	0.0501908	0.0622174	0.0282141	0.0582097	0.0719664	0.046315	0.0774851	0.105358	0.0919305	0.121106	0.090093	0.0805882	0.0259844	0.11724	0.0355773
Ldpred	0.049905	0.0720785	0.049869	0.0525542	0.0697591	0.0714712	0.0733817	0.0866087	0.0128141	0.0277189	0.10142	0.0715728	0.0462682	0.0172238	0.0593613	0.0224093	0.15915	0.137223	0.0909957	0.0165571	0.051522	0.0127128	0.0206337	0.0537921	0.0681366	0.00752722	0.0279451	0.104233	0.0516276	0.0420349	0.0694596	0.058708	0.0457104	0.0484501	0.0596905	0.0629542	0.0337774	0.0653952	0.0527227	0.0784031	0.0812758	0.12627	0.100263	0.131091	0.103215	0.0857884	0.00840475	0.107624	0.0435294
rho = 0.9
delta* = 0.3
	R2
LASSO	0.087094	0.0851571	0.0591883	0.156593	0.144049	0.162332	0.123012	0.079196	0.110881	0.11355	0.203091	0.129033	0.155685	0.0462137	0.184583	0.0654861	0.163547	0.156349	0.101372	0.0463095	0.16288	0.180925	0.124037	0.0649123	0.176401	0.0597196	0.0652895	0.0575433	0.0951616	0.118068	0.0737928	0.204478	0.112311	0.0161606	0.0679455	0.180408	0.0813787	0.0752198	0.0353965	0.175593	0.117193	0.0690869	0.0987853	0.20599	0.0700693	0.167803	0.11411	0.0448974	0.0586382
FNC+LASSO	-0.0125437	0.0175465	0.026365	-0.0161599	0.011848	0.105403	0.1141	0.0370005	0.0553002	0.034795	0.159942	0.0537285	0.109956	-0.0159229	0.0833527	-0.0126436	-0.076535	-0.0278164	0.0757435	0.0140412	0.129468	0.0498806	0.134987	0.033023	0.131044	0.0522401	0.0439614	0.0350074	0.0621386	0.0613551	-0.0279067	0.055268	0.043195	0.0352422	0.042779	0.0434604	0.0124991	0.0157737	0.0880269	-0.0241316	0.0135019	0.0358481	0.00667694	0.0150504	0.0149728	0.0989989	0.0698198	0.0686829	0.00441842
SIS+LASSO	0.0491541	0.0202919	0.00788846	0.0146152	0.0142002	0.142057	0.121571	0.0458585	0.0649118	0.0393074	0.170527	0.066048	0.110487	0.0226077	0.0682817	-0.0169709	-0.0509739	0.0329793	0.063039	0.0123629	0.0946609	0.0416526	0.139254	0.0358667	0.0581684	0.0445792	0.071144	0.0627539	0.0956254	0.0431997	0.0182221	0.0387486	0.0303161	0.0478947	0.0501833	0.0518628	0.02881	0.0442117	0.0894537	-0.00280664	0.0278272	0.0347693	0.0216148	0.0321418	0.0401902	0.0421136	0.0707958	0.0488125	0.0448769
lassosum	0.0178288	0.00770238	0.020005	0.0164953	0.00174403	0.0363918	0.0366183	0.0120617	0.0520728	0.0214677	0.100659	0.00983693	0.0167437	0.00230849	0.087058	0.0119281	0.000255485	0.0099892	0.0162069	3.32103e-05	0.0478186	0.000385188	0.00108739	0.00196832	0.0305708	0.0430032	0.00537114	0.00583399	0.061862	0.019561	0.015514	0.00500871	0.00481923	0.00560464	0.0395592	0.00162256	0.0201676	0.0186725	0.0922969	0.0098285	0.00652163	0.0110031	0.0088489	0.0435022	0.0119722	0.0579114	0.00853954	0.0120091	0.00264703
CT	0.0209549	0.0110289	0.0225045	0.0131298	0.00678289	0.0389027	0.0378064	0.0109356	0.0504608	0.0158348	0.0835353	0.0094362	0.0162479	0.00736118	0.0775963	0.00846036	0.000111799	0.00676729	0.00476109	3.97979e-05	0.04899	0.000589837	0.0134182	0.0104797	0.0282262	0.0269027	0.00815859	0.000770348	0.0565158	0.016577	0.00483548	0.00823897	0.0149266	5.16236e-06	0.0443335	0.000516628	0.0261114	0.0166197	0.0285225	0.0106933	0.0137167	0.0194923	0.0213661	0.0230418	0.0137997	0.0437229	0.0289542	0.0102797	0.00364425
Ldpred	0.0248706	0.0089087	0.0207373	0.014419	0.002519	0.0301706	0.0268731	0.0157019	0.0407111	0.0131802	0.0692781	0.0132329	0.0162399	0.00486485	0.0434235	0.00963905	0.000605942	0.0103883	0.0100068	7.16473e-05	0.0537223	0.000430328	0.00283816	0.00488757	0.0287632	0.0399775	0.0058451	0.0126458	0.0720229	0.0200507	0.0109344	0.00253372	0.00764719	0.00412238	0.0394696	0.000906137	0.0175679	0.0208756	0.0248411	0.00890801	0.00712876	0.00963791	0.0289984	0.0141249	0.0167253	0.0436363	0.019414	0.0308587	0.00365758
delta* = 0.5
	R2
LASSO	0.109142	0.0890299	0.213744	0.198748	0.176031	0.25061	0.0597074	0.143866	0.175962	0.195636	0.159298	0.126624	0.162943	0.163994	0.0698325	0.101697	0.193366	0.083808	0.0941099	0.150066	0.211996	0.192926	0.0845748	0.0964867	0.163563	0.0775183	0.119345	0.145046	-0.00333751	0.161065	0.0143029	0.183741	0.0751554	0.019197	0.0283595	0.112102	0.12785	0.201858	0.123143	0.170728	0.188137	0.150331	0.0705074	0.0835414	0.162026	0.0955499	0.122554	0.0515296	0.0667075
FNC+LASSO	0.0221263	0.0290935	0.0918071	0.11827	0.155922	0.25003	0.0476336	0.0868088	0.0417044	0.19297	0.0723388	0.143558	0.152511	0.0401552	0.0415075	-0.00189696	0.0843353	0.104581	0.054522	0.0594967	0.128551	0.184952	0.0678159	-0.00429104	0.106088	0.0882767	0.099372	0.0879684	0.0166713	0.0840608	0.0585885	0.168662	0.125875	0.0909928	0.0385494	0.0983899	0.102678	0.0764763	0.0919442	0.145346	0.148385	0.0666585	0.050798	0.102808	0.106545	0.0816021	0.107488	0.0254474	0.02651
SIS+LASSO	0.026796	0.0524916	0.120925	0.105567	0.138099	0.249835	0.0350017	0.0545798	0.0867843	0.199218	0.0696283	0.136607	0.116481	0.0682885	0.0458988	0.0691322	0.0834382	0.103133	0.0525254	0.0605139	0.103012	0.157891	0.0526051	0.045801	0.107338	0.093802	0.103612	0.0915651	0.0311476	0.10332	0.0433462	0.172543	0.090399	0.0875922	0.0390825	0.0734235	0.102008	0.0467293	0.0399422	0.154374	0.138844	0.0636787	0.0350412	0.100999	0.0886773	0.0816683	0.0893974	0.0414689	0.02651
lassosum	0.101985	0.0769979	0.083553	0.0442096	0.0849623	0.034903	0.00833362	0.0329225	0.0618333	0.0786934	0.0210478	0.0748482	0.0872966	0.0928745	0.0206742	0.0512697	0.0928348	0.120361	0.0121179	0.0386871	0.0150434	0.0870689	0.0364683	0.00827531	0.071162	0.0272364	0.0468619	0.0301173	0.00964049	0.0675792	0.0295377	0.121727	0.0486366	0.0626793	0.0183333	0.0377679	0.0698896	0.0607243	0.0816132	0.117823	0.0804676	0.0323302	0.0173952	0.0709053	0.0257612	0.0506122	0.0258258	0.00444356	0.0582061
CT	0.092985	0.0905025	0.06137	0.0550472	0.0916662	0.00900876	0.0307335	0.0398694	0.0658702	0.0714212	0.0331976	0.0923316	0.0888968	0.061201	0.0186827	0.0687184	0.0823576	0.116118	0.0178554	0.0417754	0.0139282	0.0708311	0.0343454	0.00233406	0.0798902	0.0355612	0.0317358	0.0302128	0.0105289	0.0392029	0.0236366	0.108585	0.0538693	0.0622936	0.0211149	0.0342943	0.0586159	0.0409312	0.0438989	0.0958152	0.0828148	0.0263075	0.0302339	0.0797095	0.0300879	0.104103	0.0303076	0.0106673	0.0307455
Ldpred	0.0890189	0.0735365	0.0824987	0.0484472	0.105645	0.00754056	0.0392818	0.0349074	0.0449945	0.0626976	0.0418835	0.0648829	0.0655436	0.0563876	0.0246901	0.0626785	0.0633159	0.112217	0.00897696	0.0394966	0.0183929	0.0820346	0.0355531	0.00948883	0.0639329	0.0342113	0.0349664	0.0285484	0.0251941	0.0857197	0.0296034	0.075806	0.047025	0.0634756	0.0182019	0.0563105	0.0664587	0.0623385	0.0849717	0.0979345	0.0941582	0.0317747	0.019277	0.0823139	0.0283579	0.0490137	0.0314893	0.00539492	0.0660859
delta* = 0.7
	R2
LASSO	0.101013	0.11828	0.117426	0.105725	0.168418	0.0829811	0.0621064	0.0981103	0.0934815	0.17433	0.274223	0.0788861	0.0815316	0.0606658	0.0590786	0.0716798	0.187748	0.157472	0.154259	0.0641561	0.151066	0.0795086	0.00218081	0.0694221	0.202403	0.118428	0.0568356	0.126493	0.0891061	0.161421	0.104883	0.125518	0.0547919	0.13368	0.0872468	0.0118272	0.030447	0.164986	0.162061	0.0129545	0.109216	0.153703	0.103523	0.131878	0.184984	0.116769	0.159461	0.130501	0.160134
FNC+LASSO	0.150688	0.144639	0.122518	0.115626	0.096602	0.10312	0.065687	0.136051	0.0395562	0.125936	0.237469	0.113623	0.131622	0.0180866	0.0658953	0.0997692	0.201206	0.167291	0.170267	0.0549662	0.107524	0.0905596	0.0406506	0.072182	0.176659	0.0716834	0.00880055	0.172487	0.0947923	0.145928	0.107859	0.172467	0.052473	0.17061	0.126254	0.0129104	0.067675	0.157029	0.101971	0.0629949	0.0386091	0.179206	0.163144	0.197555	0.178244	0.200284	0.073405	0.113607	0.0790715
SIS+LASSO	0.130353	0.15035	0.101834	0.110391	0.0993672	0.110616	0.0807498	0.137434	-0.000200477	0.1317	0.283556	0.170618	0.135479	0.0375154	0.0852884	0.113938	0.20237	0.149198	0.163051	0.0401733	0.109877	0.0909466	0.0327786	0.100582	0.163072	0.073904	0.023055	0.178219	0.0876733	0.152181	0.140575	0.195248	0.0730701	0.160149	0.136855	0.0532682	0.0823026	0.165311	0.0988336	0.0280626	0.0593271	0.161674	0.145361	0.191414	0.163748	0.195356	0.0734623	0.148803	0.124592
lassosum	0.0645405	0.128179	0.0998085	0.0852484	0.115251	0.0993357	0.126709	0.120785	0.0366447	0.0544658	0.19326	0.10723	0.07311	0.0486655	0.100805	0.0708377	0.170051	0.177276	0.153293	0.02585	0.0982155	0.0353594	0.0101736	0.0796078	0.107505	0.0342038	0.0476049	0.120066	0.117739	0.0772414	0.116711	0.107269	0.0835865	0.0861455	0.0863426	0.0780768	0.059468	0.124701	0.0996559	0.132976	0.131407	0.196339	0.129484	0.175518	0.136853	0.150091	0.0494211	0.157145	0.0536866
CT	0.07008	0.0972786	0.0900465	0.0619824	0.0681724	0.092556	0.131652	0.0972739	0.0164588	0.0601279	0.177837	0.100426	0.0777047	0.0376412	0.085939	0.0795633	0.166218	0.177631	0.141899	0.0320203	0.076525	0.0457738	0.0351839	0.0769726	0.0817427	0.0252684	0.0484839	0.116279	0.115263	0.0774512	0.0959432	0.0980202	0.087213	0.0750213	0.082285	0.0710926	0.0465099	0.105625	0.0802547	0.135127	0.132351	0.154186	0.0986557	0.133552	0.121019	0.116998	0.0480366	0.140364	0.0499433
Ldpred	0.077601	0.114449	0.0879228	0.0990428	0.0940497	0.105321	0.122301	0.1195	0.0231472	0.0560946	0.159875	0.116124	0.0732681	0.0314204	0.0819425	0.0716644	0.184267	0.18859	0.149091	0.0294026	0.114145	0.0357537	0.0582003	0.0908099	0.10779	0.0288868	0.0400731	0.148092	0.10929	0.0779929	0.121286	0.0998942	0.0778775	0.07624	0.0889244	0.084866	0.0515126	0.127533	0.0895917	0.150612	0.120281	0.153332	0.134614	0.170655	0.154565	0.142066	0.0280819	0.157539	0.0615354
[truncated: 1 more columns]

## Sheet: Table 2
Table 1: Model fit and parsimony of final PRS models in main simulations
base sample size = 4000, target sample size= 2000
delta = 0.3
	AIC
LASSO	194.716	226.778	274.26	109.956	143.776	173.109	293.831	282.413	519.007	247.142	301.272	184.534	120.589	282.663	368.242	163.669	138.952	132.645	110.668	109.096	178.888	202.353	135.049	224.074	307.576	194.964	112.333	116.452	294.552	195.504	317.956	280.143	244.669	212.298	26.2978	177.117	257.711	145.238	337.021	215.518	122.909	278.528	276.706	106.887	293.598	117.062	164.367	243.428	226.652
FNC+LASSO	70.201	100.043	108.595	36.5091	164.792	114.404	179.705	142.99	303.251	203.333	216.188	141.39	64.5567	153.133	129.568	123.103	61.3827	203.558	150.399	20.4567	142.196	227.203	178.811	230.15	173.686	144.546	63.477	88.7346	153.463	156.161	44.7035	69.0649	80.7093	141.526	39.0965	94.6439	145.606	41.7372	81.1511	100.651	134.727	145.179	267.913	20.2988	268.115	76.2049	121.679	147.746	166.044
SIS+LASSO	127.725	174.945	212.362	86.7206	120.349	159.056	224.16	248.517	260.694	216.751	178.351	192.446	78.3702	185.026	413.344	128.358	157.197	156.354	96.9714	107.321	119.038	295.896	181.723	228.472	174.568	144.576	132.027	51.6648	217.312	224.444	133.264	222.491	133.721	184.82	32.9581	205.536	171.993	62.7815	106.964	159.434	151.103	224.025	266.081	104.716	266.54	92.2994	236.847	369.623	315.12
lassosum	282.547	345.576	787.117	2045.77	198.79	1365.2	248.776	425.349	422.691	469.237	527.326	261.551	736.535	526.565	472.231	501.906	775.025	435.045	864.08	423.264	1087.14	546.146	235.235	615.186	608.994	191.742	606.762	423.764	1351.34	459.395	486.955	233.743	356.119	499.837	294.84	341.077	504.773	138.137	366.674	430.188	858.882	1092.17	1014.62	344.334	876.582	807.27	143.714	236.121	526.915
CT	162.214	173.079	388.244	758.601	174.739	370.505	247.758	285.032	302.713	223.397	286.021	226.936	149.732	238.847	224.689	230.334	156.727	198.258	306.367	103.438	331.693	202.771	212.96	232.456	297.427	204.034	189.061	207.735	250.347	262.041	125.08	212.229	191.209	256.622	95.9529	213.466	306.518	113.4	206.894	199.015	247.53	280.803	270.513	128.542	395.116	236.019	133.131	251.729	275.318
Ldpred	5028.01	5268.51	5646.13	6024.04	5239.56	6142.19	5069.43	6074.07	5725.45	5580.24	5315.13	5153.98	5230.08	4907.68	5851.79	5436.48	5884.43	5316.04	5960.55	5253.1	6087.84	6325.37	5229.52	6266.53	5375.25	5066.93	5210.53	6001.63	5869.99	5551.38	4557.98	5438.64	5694.66	5152.68	5285.68	5851.91	5507.92	5458.43	5587.41	5976.47	5788.87	5799.37	6492.87	5525.04	6116.25	5685.87	5126.65	5078.55	5926.93
	# SNPs
LASSO	64	70	91	39	42	31	84	64	170	75	93	13	42	91	123	55	37	20	62	61	76	31	32	43	86	53	56	36	80	25	137	90	98	35	22	41	70	62	133	61	44	69	56	31	80	37	32	61	53
FNC+LASSO	30	29	32	23	64	24	41	24	88	65	63	24	24	19	32	40	15	79	98	29	62	70	72	46	17	59	35	43	25	27	29	30	31	32	34	31	38	27	44	31	30	26	63	28	73	26	43	23	30
SIS+LASSO	40	52	66	43	44	29	57	63	67	67	47	32	30	58	135	37	55	51	72	65	53	93	73	51	30	40	66	14	45	62	48	80	48	40	32	63	35	29	37	43	65	54	57	47	71	39	88	111	111
lassosum	100	129	311	997	38	628	67	120	120	159	173	43	330	196	169	191	336	172	410	196	522	209	61	240	197	40	280	191	588	145	215	43	133	165	135	97	170	57	126	171	373	455	407	134	353	358	25	39	179
CT	43	42	113	353	26	128	61	54	61	39	57	26	38	55	48	57	34	57	131	38	143	42	48	51	43	50	78	82	40	49	39	34	50	45	39	39	72	45	51	56	68	51	41	34	113	74	21	50	57
Ldpred	2470	2591	2739	2986	2559	3016	2478	2943	2773	2713	2569	2489	2579	2385	2857	2657	2889	2612	2962	2611	3023	3099	2558	3067	2580	2476	2581	2979	2848	2693	2251	2647	2801	2493	2630	2849	2671	2717	2734	2943	2839	2810	3146	2726	2972	2797	2518	2460	2877
delta = 0.5
	AIC
LASSO	299.428	330.327	324.491	373.745	309.673	260.514	278.825	264.52	333.437	208.406	415.026	352.19	327.662	332.184	283.347	399.087	189.788	604.595	501.708	389.063	257.274	290.459	310.411	364.398	409.922	316.034	258.023	324.868	664.957	460.678	337.969	410.014	242.511	383.916	455.316	436.739	360.683	307.075	266.651	308.946	650.108	421.665	366.312	430.885	420.282	336.498	269.815	448.376	262.926
FNC+LASSO	130.352	93.552	141.487	120.458	407.424	103.857	292.781	179.621	284.801	53.0755	365.647	129.598	167.98	135.108	130.725	150.358	128.689	616.51	365.846	111.979	252.966	297.818	237.251	408.009	204.349	188.328	147.953	290.332	216.679	181.752	136.33	208.119	33.2239	170.734	153.097	466.426	214.115	253.911	150.059	223.64	214.018	166.494	286.742	292.482	277.085	136.817	151.444	233.987	142.25
SIS+LASSO	283.117	191.012	320.019	243.527	269.767	217.559	337.502	234.581	273.603	175.525	336.112	272.772	242.37	412.942	202.259	301.53	134.784	384.107	323.882	213.825	247.559	255.578	262	362.565	360.364	177.177	312.082	257.445	298.22	362.306	249.718	375.162	281.965	204.396	299.663	225.141	362.88	230.78	229.729	249.645	284.891	268.38	303.52	215.693	259.271	322.698	173.924	351.38	246.87
lassosum	785.122	571	539.706	1008.35	215.1	462.644	498.773	390.703	413.438	363.228	850.496	324.634	765.656	831.631	518.007	319.566	570.19	663.236	834.404	768.574	334.001	422.858	283.186	595.066	455.387	369.472	536.535	324.337	1020.96	295.658	882.34	531.167	476.175	504.943	470.29	578.816	732.077	476.207	628.217	731.5	687.589	540.445	723.405	592.041	419.407	333.481	174.212	467.499	386.747
CT	219.605	210.202	266.189	374.496	179.664	243.375	326.076	246.229	290.309	151.145	430.039	238.036	297.912	348.793	262.54	282.056	237.355	311.752	325.934	277.431	197.9	265.994	261.923	376.377	311.135	243.066	198.498	210.567	297.621	283.308	263.564	363.069	207.375	273.809	275.856	315.899	242.452	238.451	235.218	273.443	352.438	251.434	231.783	253.819	299.773	352.695	149.19	445.723	293.385
Ldpred	6506.22	5308.85	5448.69	5176.37	5079.69	5516.86	5340.61	5982.44	6257.08	5038.34	5437.29	5365.62	6206.47	5492.2	6004.57	5803.23	5430.35	5378.27	5979.28	5186.08	5171	5732.48	5284.37	5921.14	5148.47	5901.8	6035.65	5401.21	5381.96	5621.48	5769.26	5589.39	5253.41	5149.04	5458.27	5463.4	5999.66	5557.89	5635.73	6097.22	5798.3	5754.24	6257.77	5331.24	5324.8	5069.01	5269.23	5391.87	5408.5
	# SNPs
LASSO	86	132	100	145	110	84	31	62	105	87	110	119	88	98	95	112	69	188	167	147	84	65	113	65	112	90	63	96	208	142	83	94	104	128	150	139	112	89	64	93	218	118	98	156	131	61	81	111	56
FNC+LASSO	31	42	46	38	166	25	55	61	92	54	119	32	38	30	41	55	31	202	115	35	107	89	98	93	44	64	40	94	32	41	32	31	37	38	32	154	62	68	50	42	24	32	102	92	74	34	48	38	27
SIS+LASSO	98	80	114	105	112	85	73	74	87	90	110	96	55	141	71	86	53	109	90	82	104	63	99	96	108	38	107	71	57	103	59	95	138	56	85	52	127	63	64	65	51	65	87	64	66	103	49	72	64
lassosum	316	224	190	416	58	165	138	120	120	159	274	88	285	337	169	70	203	194	324	310	119	113	61	158	115	103	196	105	395	51	341	119	201	165	135	164	274	165	243	271	223	179	275	230	112	68	50	72	101
CT	44	48	55	98	46	60	48	54	63	56	70	50	47	98	49	55	44	35	76	67	59	41	58	51	53	53	41	51	40	49	46	43	62	52	40	45	44	48	48	48	62	44	49	61	57	66	39	69	57
Ldpred	3173	2590	2643	2503	2494	2688	2555	2914	3039	2492	2569	2606	3005	2667	2909	2805	2634	2552	2898	2516	2534	2766	2558	2822	2459	2866	2944	2638	2571	2712	2789	2647	2590	2483	2630	2604	2911	2707	2745	2954	2777	2788	3034	2597	2564	2434	2596	2533	2609
delta = 0.7
	AIC
LASSO	380.199	457.742	384.568	422.769	296.223	597.133	343.881	409.555	392.245	630.505	670.457	477.969	610.606	396.396	406.551	475.375	467.65	560.079	354.358	351.693	415.397	452.658	518.614	599.421	536.886	419.078	460.821	477.411	673.374	578.136	543.395	342.132	598.999	412.608	371.119	517.248	474.292	556.708	296.452	458.431	452.834	516.498	506.156	406.308	706.446	589.78	230.925	515.987	581.464
FNC+LASSO	166.622	133.481	153.479	107.609	340.8	141.932	232.016	229.607	375.791	243.493	493.382	226.18	228.898	121.268	235.293	174.403	195.505	624.886	274.646	191.348	348.646	420.25	344.091	539.834	123.997	241.663	227.945	383.999	219.022	164.224	153.139	215.534	160.957	90.5167	115.233	740.204	210.165	175.539	232.96	177.013	232.322	183.603	297.477	541.309	397.485	151.379	99.4427	211.699	262.101
SIS+LASSO	307.804	396.393	327.714	342.395	252.818	324.174	374.826	307.536	322.911	304.897	367.551	336.197	496.813	358.557	345.377	317.216	325.569	439.31	322.868	323.389	361.261	465.935	346.407	440.004	351.154	251.734	447.844	366.987	376.121	326.967	323.922	303.606	443	306.643	292.777	364.958	322.068	338.567	325.403	333.072	355.358	388.201	478.965	396.44	492.253	425.803	192.934	337.275	477.042
lassosum	347.907	476.585	573.84	631.148	511.086	752.779	394.361	542.266	456.6	501.532	787.517	422.677	490.452	814.851	570.201	440.707	552.426	509.685	633.87	806.378	627.369	664.914	479.045	453.719	553.095	826.236	921.155	652.757	604.491	341.315	699.181	706.268	411.154	628.348	690.408	586.627	314.682	338.025	386.91	357.753	665.075	589.806	414.048	396.357	495.435	446.655	153.996	385.311	484.455
CT	215.963	281.732	307.014	274.134	193.592	268.019	210.446	215.444	289.475	235.118	317.414	340.736	274.068	228.752	311.252	318.784	223.136	245.212	266.439	336.523	308.622	309.689	335.3	356.126	226.962	231.935	271.093	355.992	327.956	237.198	295.51	363.223	225.742	173.439	241.927	299.451	189.852	216.696	211.681	208.303	287.022	282.452	280.634	216.133	367.593	271.8	103.795	340.895	362.811
Ldpred	5726.98	5402.68	6251.8	5604.72	5104.76	6266.59	5291.64	5616.38	6328.81	5613.43	6044.62	5468.98	5821.26	5476.78	6043	5806.6	6146.8	5390.3	5698.88	5230.67	5431.87	5779.16	5465.88	5323.99	5594.89	5910.67	6012.56	6061.2	5579.76	5531.16	5568.35	5674.26	5414.59	5676.45	5303.97	5745.97	5167.06	5602	5630.87	5556.67	6125.96	6119.35	5438.92	4893.69	6220.28	5135.1	5248.26	5309.82	5521.86
	# SNPs
LASSO	113	142	99	106	118	201	118	139	122	221	229	101	218	158	111	162	153	190	123	110	102	80	162	183	180	147	117	138	228	208	177	79	224	143	84	140	130	176	62	145	104	151	170	106	231	187	67	157	169
FNC+LASSO	43	43	53	38	164	41	91	98	144	73	174	43	39	35	40	55	35	226	115	39	98	125	104	153	39	96	46	128	35	50	46	44	49	42	40	256	60	64	78	55	35	44	108	201	96	37	60	46	37
SIS+LASSO	98	137	102	108	131	106	148	125	118	92	118	50	170	157	103	97	103	148	128	115	94	142	97	119	119	82	131	107	114	113	89	78	165	113	72	98	83	99	95	108	85	127	175	140	146	148	72	94	144
lassosum	100	129	190	265	197	282	138	195	120	159	274	88	152	337	169	132	203	172	225	310	197	209	127	88	197	328	346	191	184	89	215	201	133	273	250	164	101	91	126	107	223	193	90	132	112	132	50	72	101
CT	49	53	64	81	46	60	52	49	52	46	53	52	48	57	47	74	44	45	46	82	49	41	65	51	51	55	43	50	58	42	46	45	43	52	44	45	47	48	48	42	47	50	49	48	53	47	39	65	46
Ldpred	2783	2588	3025	2753	2494	3032	2581	2728	3049	2711	2903	2606	2816	2667	2902	2805	2993	2615	2762	2516	2596	2766	2614	2519	2715	2866	2891	2894	2672	2682	2649	2684	2628	2796	2557	2738	2521	2717	2745	2703	2951	2954	2597	2381	2972	2474	2596	2533	2609
base sample size = 4000, target sample size= 1000
delta = 0.3
	AIC
LASSO	361.661	214.199	285.385	113.935	246.397	88.364	120.239	201.792	128.617	93.6182	147.004	71.3846	62.0537	147.643	246.882	124.477	100.593	52.2949	76.3231	89.7006	87.9316	73.5972	113.228	71.3912	440.37	207.42	94.1166	145.785	96.8917	77.1622	262.661	129.51	110.665	200.277	35.9615	194.201	93.5519	112.302	84.9312	80.2389	197.257	181.557	195.502	118.356	87.5342	134.664	36.9498	214.389	58.3891
FNC+LASSO	89.8054	29.6911	131.43	85.7522	262.676	121.641	126.703	192.682	319.728	88.0504	76.5614	114.971	55.6888	65.0751	94.7242	110.726	87.9236	63.1246	129.82	93.6392	78.1478	106.837	76.8304	75.3918	163.284	456.099	80.1294	161.486	133.754	226.643	107.553	129.136	42.0483	39.8757	27.1865	67.8908	104.142	101.653	66.8785	78.7049	127.776	132.483	249.477	146.951	94.6041	102.694	73.2465	116.616	23.3124
SIS+LASSO	97.7957	97.7317	181.427	142.85	162.721	125.503	154.918	189.31	143.676	212.928	148.374	108.09	74.5165	172.825	123.847	107.684	91.7514	73.3312	32.2359	22.2127	41.4091	92.0183	82.3279	90.7653	262.526	108.943	108.583	105.542	121.942	142.761	134.62	185.96	36.4807	62.684	4.90854	165.051	128.861	86.2538	89.3438	114.038	169.586	151.421	155.731	173.951	101.22	99.2051	108.941	131.199	100.298
lassosum	212.409	617.925	488.188	1056.49	155.691	496.477	163.211	542.941	167.285	114.671	402.142	322.776	696.268	2141.53	306.078	186.928	351.596	207.317	263.004	460.668	854.186	296.159	226.75	329.8	944.711	211.004	606.531	567.698	508.344	951.994	772.396	333.693	106.642	442.245	3178.56	322.918	174.877	101.822	406.711	153.057	392.412	670.862	721.108	580.265	350.21	534.54	2086.21	106.581	396.005
CT	144.315	129.094	218.127	158.708	194.947	164.933	400.702	210.721	127.832	110.139	175.135	101.035	117.419	359.219	134.13	150.115	186.017	212.501	117.733	151.335	91.6397	147.503	140.893	74.3798	391.091	160.363	207.319	132.58	174.039	301.381	181.066	282.617	88.8344	138.708	740.058	142.658	152.363	95.4955	152.683	138.828	156.048	238.755	229.06	153.751	172.075	79.5821	40.7108	127.411	124.677
Ldpred	4770.08	5491.6	5741.89	5729.24	5125.37	5604.57	5027.33	5541.62	5396.99	5020.67	5176.26	5007.15	4624.86	4406.47	5511.23	5149.81	5093.36	5636.38	6067.26	4933.28	5960.49	5550.59	5292.31	5168.04	5826.81	5069.56	6306.1	5742.25	5205.47	5085.96	5345.08	6253.69	4515.87	5065.49	5877.41	4060.76	5468.63	5669.92	5395.45	5437.14	5165.18	5825.39	5790.08	4823.34	5303.77	4997.55	5610.93	4968.49	5748.97
	# SNPs
LASSO	141	102	92	16	66	0	12	35	38	10	43	0	7	38	76	16	13	0	28	36	38	2	24	14	142	65	30	47	6	0	87	4	42	75	15	65	7	44	0	16	64	46	56	0	5	41	11	61	26
FNC+LASSO	21	21	28	24	75	33	29	45	122	27	20	29	32	12	25	19	15	22	59	37	44	35	25	28	26	175	27	57	37	75	16	24	14	17	24	13	29	48	37	26	40	32	77	36	24	28	43	22	26
SIS+LASSO	24	53	50	42	36	32	36	44	49	73	54	27	21	59	23	8	9	21	12	7	21	23	19	26	69	26	42	30	25	37	27	47	7	22	2	59	29	39	14	38	58	36	38	41	20	30	51	27	63
lassosum	76	295	192	498	25	217	48	203	61	40	163	130	330	1038	123	44	144	83	118	226	436	119	80	152	398	69	275	264	211	443	341	110	38	200	1588	130	48	51	170	53	160	285	317	251	138	243	1036	4	191
CT	43	52	56	49	46	46	161	38	42	35	52	19	40	148	36	25	60	85	46	70	55	45	39	20	121	46	77	46	48	120	46	87	29	54	370	44	38	47	46	47	41	69	71	35	51	16	22	14	57
Ldpred	2355	2731	2819	2834	2510	2774	2481	2703	2675	2492	2551	2472	2293	2170	2726	2526	2516	2797	3021	2462	2987	2746	2612	2571	2839	2498	3124	2850	2559	2510	2630	3069	2244	2512	2940	1994	2695	2834	2664	2695	2545	2863	2851	2372	2614	2474	2801	2434	2868
delta = 0.5
	AIC
LASSO	150.488	92.0295	205.162	144.264	271.278	228.987	115.257	335.955	230.485	225.456	230.464	539.434	137.714	153.203	188.826	188.767	159.05	374.123	96.7584	230.432	338.603	259.394	330.258	242.617	210.088	177.37	233.097	58.8245	194.491	233.008	187.517	309.714	249.711	183.908	140.754	238.733	203.423	317.6	194.108	208.294	142.489	98.4756	260.688	252.897	126.266	118.269	165.902	190.984	250.408
FNC+LASSO	150.248	102.926	132.958	128.696	216.611	127.306	126.315	179.499	272.059	70.0311	120.76	169.934	94.1683	144.086	136.029	109.405	119.029	167.542	211.718	311.166	165.582	337.428	265.581	109.831	127.274	194.264	122.459	89.2287	136.244	349.722	116.377	104.865	110.824	164.296	105.814	109.009	138.791	252.323	123.117	104.958	128.374	87.304	232.933	127.154	145.959	113.842	105.256	158.798	150.52
SIS+LASSO	172.104	220.918	181.287	185.764	119.596	214.223	192.651	175.087	154.367	80.902	213.571	181.847	89.4495	174.592	211.967	128.336	150.444	204.536	201.287	108.696	267.924	316.531	272.648	187.405	207.374	192.112	248.274	74.0263	242.475	258.074	152.605	131.396	140.835	262.212	109.179	176.808	305.22	177.266	131.34	110.582	315.506	160.43	224.908	106.979	187.379	180.014	98.5057	256.885	191.657
lassosum	254.416	416.193	209.279	498.345	442.033	528.826	246.712	296.322	478.508	50.443	705.294	527.833	230.816	429.389	233.374	271.061	566.674	432.428	424.172	508.78	267.101	367.767	232.738	259.019	918.419	205.057	1507.38	341.27	767.311	351.784	522.848	464.837	196.14	528.752	501.014	534.599	805.694	185.327	218.923	370.124	569.32	347.508	323.951	578.568	562.064	364.853	185.556	372.634	354.809
CT	181.704	158.467	164.97	195.707	162.886	178.181	147.564	214.535	212.79	43.9408	226.037	215.893	157.797	193.592	138.758	135.951	230.75	220.404	116.56	203.731	180.147	236.275	173.904	173.358	263.994	142.551	378.809	155.562	175.649	222.17	201.84	123.607	132.091	285.379	897.926	193.531	177.141	170.685	142.665	166.843	191.98	113.223	204.39	144.218	226.81	214.682	63.4668	243.246	220.64
Ldpred	4695.07	5526.56	5768.22	5471.72	5335.91	6346.68	5334.16	5495.27	5986.03	4799.64	5983	5794.88	5167.67	5842.34	5542.2	5120.52	5882.59	5705.07	6177.71	5580.91	5539.73	5622.59	5298.18	5185.08	6297	5239.84	6328.2	6434.4	5557.78	5545.81	5136.95	6067.08	4746.43	4803.2	5953.81	5637.62	6265.39	5489.09	5375.9	5676.35	5884.06	4991.65	5872.31	5736.82	5963.19	5660.45	5357.02	4791.76	5618.12
	# SNPs
LASSO	16	16	59	25	78	59	4	113	61	97	68	214	30	25	34	39	33	130	18	82	125	55	134	61	40	47	70	0	56	37	30	95	80	12	26	74	47	85	66	62	0	22	64	68	10	0	68	53	55
FNC+LASSO	28	36	39	41	67	32	36	47	82	48	39	42	34	37	39	31	31	60	81	120	49	100	106	35	30	65	38	34	37	112	26	30	25	30	27	36	48	65	50	41	38	29	73	40	33	29	49	37	30
SIS+LASSO	30	97	54	62	12	61	54	42	47	46	76	60	8	41	67	22	44	68	74	37	88	90	111	49	55	62	86	9	80	70	27	36	34	78	13	59	108	20	47	32	111	52	61	4	56	61	47	91	39
lassosum	76	176	59	209	182	217	97	103	189	31	297	215	81	164	74	103	241	160	193	226	90	119	80	72	398	69	717	152	340	107	214	194	63	199	214	219	361	30	87	145	235	153	107	251	229	139	98	130	111
CT	46	52	38	59	48	42	48	63	56	25	62	63	42	47	30	36	73	56	45	74	51	56	52	29	71	42	153	59	48	42	58	31	30	74	412	60	53	24	51	48	48	37	55	34	65	63	42	67	47
Ldpred	2292	2731	2841	2698	2628	3125	2639	2703	2939	2405	2937	2848	2548	2869	2726	2526	2897	2799	3069	2762	2727	2746	2612	2537	3087	2584	3131	3198	2734	2701	2523	2993	2339	2337	2940	2763	3089	2683	2664	2797	2893	2477	2879	2830	2929	2785	2683	2338	2741
delta = 0.7
	AIC
LASSO	287.298	272.633	277.679	179.324	180.016	274.839	466.592	229.013	296.711	302.718	412.006	467.014	350.914	220.066	517.008	264.564	214.245	270.138	525.446	258.974	242.158	322.631	243.698	241.391	233.295	263.004	201.251	399.168	279.479	189.337	376.207	396.229	369.219	210.968	163.536	316.554	333.049	471.562	168.008	283.562	189.17	250.804	570.564	289.903	201.238	264.744	168.136	316.271	189.771
FNC+LASSO	147.931	79.2922	187.71	121.424	176.024	147.96	135.845	152.511	331.729	224.216	122.786	169.526	165.813	150.818	135.299	266.739	80.8786	115.105	253.519	364.838	190.888	428.565	288.727	200.645	173.673	275.197	146.999	386.354	493.838	418.584	196.033	152.629	177.879	120.463	150.556	150.856	139.78	95.4541	221.522	170.156	179.724	175.832	373.2	178.839	161.29	156.071	96.2654	178.967	155.306
SIS+LASSO	232.34	110.088	300.477	214.008	187.044	222.719	208.27	239.366	271.779	233.192	310.891	250.289	342.979	310.466	336.756	224.897	219.16	211.74	250.771	193.844	184.868	262.329	186.875	231.542	325.797	218.226	242.258	195.435	302.016	277.434	292.202	306.864	252.123	140.819	214.16	303.341	141.636	209.164	249.604	115.401	226.848	272.405	276.085	317.85	207.103	266.671	175.901	201.6	254.66
lassosum	237.49	390.39	357.547	328.685	344.995	504.457	278.164	730.457	241.535	240.298	703.728	359.153	424.433	310.803	364.278	257.167	339.554	645.821	327.576	561.316	299.355	602.596	294.003	297.157	571.63	245.585	401.214	636.656	524.927	430.157	564.676	532.842	340.91	316.837	310.107	387.749	169.265	144.354	429.666	218.167	362.527	683.256	336.722	300.265	260.113	276.536	166.629	556.191	367.554
CT	174.56	152.209	208.701	175.115	201.354	163.094	160.286	150.48	120.607	202.74	179.733	210.731	181.915	179.558	208.186	142.153	132.427	166.637	161.309	206.295	215.637	260.15	217.387	244.214	211.702	213.938	158.18	200.185	202.3	241.541	213.483	207.997	228.568	155.25	185.287	210.705	100.418	117.42	182.399	145.128	186.821	196.483	191.069	207.142	185.841	227.611	81.4325	203.695	227.327
Ldpred	5483.73	5506.97	5764	5492.44	5887.62	6495.78	5414.46	6013.56	5348.12	5115.25	5367.74	5457.23	5388.86	5012.76	6235.5	5258.22	5050.83	5708.62	5710.07	5635.56	5541.52	6433.16	5365.03	5190.66	5496.27	5798.8	5609.14	6503.87	5227.77	5503.62	5182.1	5734.69	4634.96	5986.42	5203.12	5825.31	5433.9	5715.89	5672.44	5654.83	6135.81	5956.59	5593.11	4769.44	5375.05	5241.63	5453.54	5286.58	5638.9
	# SNPs
LASSO	86	97	48	22	15	63	160	70	97	73	123	154	100	31	193	72	78	86	178	68	49	67	36	45	35	74	48	132	62	33	110	132	84	53	0	72	120	193	31	94	7	46	195	46	38	39	47	80	1
FNC+LASSO	42	43	45	37	59	40	43	66	130	52	38	37	43	39	39	86	39	54	97	123	56	137	95	42	40	94	43	127	162	161	45	37	36	40	33	41	48	51	77	67	44	29	113	34	41	33	50	44	41
SIS+LASSO	77	35	76	59	41	58	57	93	106	55	100	54	112	102	126	72	82	76	77	58	37	52	19	59	94	61	68	48	86	102	83	98	57	36	52	87	36	102	87	24	45	65	72	71	54	80	70	42	77
lassosum	76	176	118	115	112	217	97	335	102	57	297	122	162	108	129	103	144	285	118	226	90	219	80	72	225	69	188	264	211	165	214	194	100	128	101	130	75	51	170	80	138	285	107	86	81	79	64	227	111
CT	50	63	48	42	49	47	48	51	42	42	49	52	45	47	53	53	45	47	47	55	55	57	50	50	50	63	71	51	66	70	49	32	51	50	46	50	40	43	51	49	50	44	47	42	51	57	35	53	50
Ldpred	2694	2731	2819	2698	2885	3204	2663	2975	2651	2492	2630	2670	2641	2453	3064	2599	2497	2819	2812	2762	2711	3131	2612	2518	2683	2845	2791	3198	2559	2701	2523	2792	2244	2958	2548	2846	2703	2834	2790	2797	3024	2919	2732	2319	2638	2561	2709	2589	2743
base sample size = 2000, target sample size= 1000
delta = 0.3
	AIC
LASSO	361.661	214.199	285.385	113.935	246.397	88.364	120.239	201.792	128.617	93.6182	147.004	71.3846	62.0537	147.643	246.882	124.477	100.593	52.2949	76.3231	89.7006	87.9316	73.5972	113.228	71.3912	440.37	207.42	94.1166	145.785	96.8917	77.1622	262.661	129.51	110.665	200.277	35.9615	194.201	93.5519	112.302	84.9312	80.2389	197.257	181.557	195.502	118.356	87.5342	134.664	36.9498	214.389	58.3891
FNC+LASSO	92.2532	34.39	135	99.0161	262.676	99.8189	128.355	218.796	317.925	69.8971	70.071	99.0235	52.6604	86.2282	80.6338	202.139	92.2978	71.1934	136.46	93.6392	71.5772	100.562	85.15	70.954	179.442	456.097	67.2582	159.486	123.358	230.643	111.265	126.417	28.6651	44.0303	36.5576	82.8435	100.172	82.5344	96.0056	72.9091	138.697	130.252	251.478	116.676	98.0023	103.798	51.9138	121.541	3.29885
SIS+LASSO	95.7956	91.7316	179.427	144.849	160.726	125.598	154.918	185.432	137.676	210.928	150.374	106.09	74.5158	162.034	131.566	107.684	89.7514	77.3312	38.6096	22.2127	41.409	92.0183	82.3279	49.5438	264.524	108.943	108.583	117.83	119.942	138.761	132.619	185.961	36.4812	64.684	4.90854	169.051	126.86	82.9106	87.3438	114.038	167.423	155.421	191.72	173.951	101.22	97.2051	112.941	133.253	102.292
lassosum	397.923	689.132	416.563	778.129	157.36	602.073	232.668	544.707	222.118	149.985	81.5001	438.717	728.289	2010.41	247.405	237.525	308.688	703.211	294.577	265.148	123.067	362.088	247.972	440.63	1017.03	357.302	1137.63	509.773	593.389	738.676	650.197	550.13	115.276	362.412	3094.91	401.406	255.533	195.093	324.533	202.234	325.406	786.885	247.313	371.304	311.071	383.262	1004.07	103.006	349.501
CT	202.79	120.286	214.757	71.6905	128.107	140.477	183.89	225.958	331.932	145.171	141.973	121.808	234.059	409.34	128.382	135.923	177.53	106.95	92.6995	87.35	54.9723	232.378	143.232	47.7334	402.033	192.619	213.093	177.697	139.587	160.139	180.241	584.123	50.3362	192.448	121.159	219.642	160.743	95.4466	163.831	102.665	155.505	168.963	186.243	158.991	152.523	103.981	68.9216	101.604	104.746
Ldpred	5027.78	4804.87	5781.86	5217.78	4731.4	5654.95	5166.55	5271.78	5277.3	4451.98	4636.62	5010.64	4842.78	4904.16	4333.14	5297.02	4359.31	6077.07	5049.81	4431.19	4240.37	5185.3	5609.86	5432.41	4763.89	5107.23	4972.88	5338.21	3856.61	5049.92	4461.1	6252.5	4114.19	5220.81	3405.89	4282.22	5440.26	5773.67	4565.88	5296.36	4892.79	4708.4	5971.39	4773.35	4708.16	5047.49	5724.84	4393.12	5031.9
	# SNPs
LASSO	141	102	92	16	66	0	12	35	38	10	43	0	7	38	76	16	13	0	28	36	38	2	24	14	142	65	30	47	6	0	87	4	42	75	15	65	7	44	0	16	64	46	56	0	5	41	11	61	26
FNC+LASSO	19	13	24	24	75	29	29	55	121	20	22	23	22	14	7	56	17	27	59	37	40	32	28	20	19	175	21	56	31	77	14	21	8	21	23	24	28	40	42	21	36	29	78	28	22	32	34	22	13
SIS+LASSO	23	50	49	43	35	32	36	41	46	72	55	26	21	54	27	8	8	23	11	7	21	23	19	3	70	26	42	35	24	35	26	47	7	23	2	61	28	37	13	38	57	38	54	41	20	29	53	23	64
lassosum	167	328	156	357	26	268	80	203	87	58	3	187	346	972	93	70	121	329	133	127	67	151	88	206	432	142	539	235	253	335	279	217	42	160	1546	164	88	96	127	77	126	342	78	144	118	167	496	3	167
CT	70	46	53	1	12	41	51	44	140	47	33	29	98	172	31	19	54	31	33	40	35	87	37	6	125	62	78	71	27	49	44	231	9	77	63	75	42	46	49	27	40	34	49	37	39	27	34	3	46
Ldpred	2483	2385	2839	2577	2313	2796	2547	2567	2613	2209	2280	2473	2401	2419	2134	2600	2147	3016	2511	2210	2125	2562	2768	2701	2306	2516	2456	2648	1884	2492	2186	3067	2043	2589	1703	2102	2680	2884	2244	2624	2406	2303	2941	2347	2315	2499	2856	2147	2508
delta = 0.5
	AIC
LASSO	150.488	92.0295	205.162	144.264	271.278	228.987	115.257	335.955	230.485	225.456	230.464	539.434	137.714	153.203	188.826	188.767	159.05	374.123	96.7584	230.432	338.603	259.394	330.258	242.617	210.088	177.37	233.097	58.8245	194.491	233.008	187.517	309.714	249.711	183.908	140.754	238.733	203.423	317.6	194.108	208.294	142.489	98.4756	260.688	252.897	126.266	118.269	165.902	190.984	250.408
FNC+LASSO	148.422	93.7848	156.395	124.251	214.611	126.629	123.162	177.498	274.059	117.462	126.753	155.127	102.458	133.244	114.619	97.5036	134.507	128.983	201.38	315.168	163.333	328.556	269.581	124.266	145.21	180.738	113.191	87.3665	145.258	351.684	108.697	111.627	120.373	162.751	99.5591	140.124	144.362	237.938	137.241	101.561	118.126	80.1995	243.931	123.565	150.517	124.586	91.3783	161.908	156.482
SIS+LASSO	168.104	220.919	181.287	189.765	119.597	216.223	196.651	175.087	154.368	154.64	201.569	181.847	89.4495	171.244	221.001	128.336	152.49	200.528	202.392	110.698	269.944	304.526	266.646	170.437	203.376	194.112	233.976	64.7804	242.476	254.078	154.314	135.397	140.835	256.124	117.81	158.673	309.219	187.008	140.478	110.582	287.958	160.43	207.369	106.979	185.378	176.014	102.508	253.491	189.66
lassosum	221.364	399.296	337.465	497.037	409.954	371.211	284.45	498.19	355.825	59.9791	866.669	381.224	211.556	515.65	192.961	168.595	660.895	494.616	526.09	340.97	311.946	437.58	280.402	353.06	726.985	241.437	859.741	242.798	833.328	270.604	600.461	515.307	156.567	425.402	162.467	450.768	593.45	184.99	304.624	370.238	357.571	490.581	298.13	367.967	427.495	231.446	197.327	133.178	293.995
CT	190.986	147.791	164.822	184.66	163.257	184.392	133.787	212.65	200.398	48.7115	211.825	179.947	133.544	215.991	141.523	130.9	233.535	210.017	119.524	176.542	167.181	230.455	146.471	192.173	265.48	161.572	394.391	162.382	214.673	226.425	204.527	140.112	181.649	292.405	166.213	238.577	269.969	166.993	142.714	169.388	236	103.226	200.944	147.524	227.258	240.918	49.2608	242.578	202.13
Ldpred	4665.97	4664.68	5383.33	5240.71	5218.6	5062.65	5333.03	6115.68	5370.9	4411.69	5470.73	5667.22	5603.07	5133.72	5273.64	5488.19	5795.72	5611.88	5425.97	4502.09	5758.89	6028.11	4684.1	4718.58	5416.3	5623.62	5777.77	5052.64	4108.49	4994.59	5228.06	5565.15	4096.76	5090.27	4479.62	3794.55	5892.21	5388.3	5748.19	4346.62	5577.31	4270.8	5238.51	5032.04	5503.1	5665.24	5523.34	4340.35	5157.96
	# SNPs
LASSO	16	16	59	25	78	59	4	113	61	97	68	214	30	25	34	39	33	130	18	82	125	55	134	61	40	47	70	0	56	37	30	95	80	12	26	74	47	85	66	62	0	22	64	68	10	0	68	53	55
FNC+LASSO	22	29	42	31	66	26	35	46	83	52	23	32	33	25	38	24	35	44	72	122	40	97	108	24	23	59	27	32	43	113	21	25	24	29	18	24	41	58	51	33	33	25	75	35	28	40	43	32	22
SIS+LASSO	28	97	54	64	12	62	56	42	47	79	70	60	8	40	68	22	43	66	71	38	89	84	108	39	53	63	79	5	80	68	28	38	34	75	15	51	110	26	50	32	96	52	51	4	55	59	49	89	38
lassosum	56	164	122	205	164	134	114	203	123	35	375	141	71	205	52	51	284	186	241	141	111	151	99	117	298	86	391	101	366	62	249	217	41	143	44	168	250	32	127	142	126	224	92	144	161	69	101	11	79
CT	43	42	37	52	45	43	40	60	46	26	50	42	34	58	31	36	69	47	39	59	41	50	37	37	65	50	155	62	58	37	55	36	52	74	51	75	93	19	46	43	63	24	49	35	64	70	24	62	32
Ldpred	2275	2298	2644	2577	2569	2478	2634	3012	2628	2209	2677	2784	2768	2511	2592	2709	2848	2746	2688	2219	2835	2944	2299	2301	2643	2775	2853	2502	2003	2423	2562	2738	2012	2476	2203	1832	2898	2632	2847	2128	2736	2113	2557	2476	2697	2785	2760	2115	2510
delta = 0.7
	AIC
LASSO	287.298	272.633	277.679	179.324	180.016	274.839	466.592	229.013	296.711	302.718	412.006	467.014	350.914	220.066	517.008	264.564	214.245	270.138	525.446	258.974	242.158	322.631	243.698	241.391	233.295	263.004	201.251	399.168	279.479	189.337	376.207	396.229	369.219	210.968	163.536	316.554	333.049	471.562	168.008	283.562	189.17	250.804	570.564	289.903	201.238	264.744	168.136	316.271	189.771
FNC+LASSO	167.101	75.1492	189.59	108.271	187.97	169.756	147.067	200.971	341.524	209.467	154.011	176.155	161.385	156.252	149.163	268.739	77.4377	140.346	257.794	372.827	205.133	399.454	292.237	197.781	184.322	307.777	139.804	384.354	499.838	436.564	196.969	164.603	205.049	132.03	151.347	183.048	109.879	110.122	233.032	205.097	185.008	188.465	373.2	181.395	161.689	183.963	109.89	178.334	184.052
SIS+LASSO	228.34	110.088	302.477	212.007	187.045	222.719	206.27	225.849	269.789	252.986	310.893	250.29	347.103	325.052	297.674	212.012	209.879	213.741	248.95	195.844	186.868	260.476	186.875	259.686	325.795	214.226	238.249	185.12	300.015	275.431	296.201	304.409	250.123	140.82	214.16	309.34	141.636	188.857	230.798	115.401	222.263	274.404	285.162	311.85	201.552	272.671	175.9	199.976	254.662
lassosum	285.63	460.403	378.878	339.483	460.429	593.399	328.827	470.57	196.609	316.222	598.095	266.898	524.81	288.681	429.609	384.592	253.734	372.258	319.388	390.076	349.096	707.516	325.043	445.469	456.873	283.886	477.239	522.599	858.76	332.879	423.459	586.75	237.489	356.537	228.146	467.295	211.864	237.903	354.552	223.558	498.699	484.023	319.692	428.201	291.666	316.07	181.706	346.373	410.691
CT	175.845	174.989	195.591	169.569	202.387	181.578	164.558	147.566	125.84	194.08	198.072	199.187	176.709	187.152	192.969	150.891	127.37	185.191	237.546	204.524	202.164	259.388	233.606	228.817	178.383	210.757	198.279	218.134	166.586	162.799	217.961	247.212	197.652	147.116	184.298	282.89	129.848	137.241	186.277	150.43	225.47	200.866	205.936	240.905	174.446	197.977	80.8543	205.483	248.478
Ldpred	5133.71	4823.42	6184.09	5265.11	5270.21	6308.31	5384.31	5699.69	5317.68	4571.65	4918.94	5309.93	5657.87	4449.25	6036.98	5673.12	5416.43	6215.16	5067.32	4706.84	5411.87	6071.47	5693.39	5588.69	4038.93	5277.36	5935.72	6287.36	4294.74	5508.09	5412.15	4923.45	4415.46	5118.98	4529.51	4371.93	5408.25	5124.95	5144.77	4621.3	5461.17	5923.98	5886.29	4839.2	5215.96	5411.45	5190.29	4752.97	5334.08
	# SNPs
LASSO	86	97	48	22	15	63	160	70	97	73	123	154	100	31	193	72	78	86	178	68	49	67	36	45	35	74	48	132	62	33	110	132	84	53	0	72	120	193	31	94	7	46	195	46	38	39	47	80	1
FNC+LASSO	50	33	44	31	56	42	45	70	139	44	24	30	36	31	38	87	34	59	96	127	58	119	97	31	26	105	36	126	165	169	41	33	28	42	24	30	34	55	77	73	40	29	113	29	33	43	55	42	32
SIS+LASSO	75	35	77	58	41	58	56	79	105	56	100	54	114	105	104	66	76	77	70	59	38	51	19	69	94	59	66	36	85	101	85	96	56	36	52	90	36	88	72	24	41	66	82	68	43	83	70	40	77
lassosum	96	204	122	117	164	252	114	203	71	88	233	73	206	89	155	163	97	141	101	141	111	265	88	139	158	86	219	199	366	108	135	217	41	143	54	164	88	96	127	77	200	182	92	144	92	93	65	115	128
CT	43	65	36	39	45	37	44	46	32	31	39	42	34	39	42	53	35	52	63	51	40	51	45	37	9	54	76	46	35	29	44	51	18	42	37	78	45	48	46	42	63	41	42	50	39	37	30	49	50
Ldpred	2513	2385	3019	2579	2569	3100	2634	2813	2628	2209	2393	2592	2768	2161	2958	2796	2672	3062	2479	2295	2642	2944	2768	2709	1944	2581	2943	3080	2086	2697	2629	2382	2129	2516	2203	2103	2682	2534	2520	2276	2679	2897	2869	2345	2554	2637	2564	2312	2584
[truncated: 1 more columns]

## Sheet: Table 3
Table 3: Model fit and parsimony of final PRS models in CoLaus/PsyCoLaus PRS analysis
CHOL
	AIC
FNC+LASSO	394.231	414.28	560.796	620.258	472.782	569.665	426.262	375.155	488.686	451.095	611.448	498.477	465.743	602.723	443.424	430.609	535.986	415.973	539.146	438.442	424.785	586.893	673.352	548.044	526.601	409.093	568.297	556.137	467.306	525.205	504.025	413.887	374.332	518.376	440.103	597.124	628.618	482.748	444.571	462.572	506.639	554.681	455.868	682.343	486.267	592.415	496.616	504.025	413.887
SIS+LASSO	621.241	721.39	733.355	762.128	846.225	716.187	739.893	652.412	726.396	855.844	799.499	658.786	580.276	630.605	669.589	646.324	722.37	622.756	711.16	732.666	616.603	880.61	767.879	765.785	830.815	592.795	767.158	764.399	699.006	702.167	890.784	761.283	645.418	825.772	527.742	823.97	816.789	867.202	604.602	769.444	804.503	837.341	722.197	771.032	752.818	783.831	722.386	890.784	761.283
LASSO	501.168	209.336	2278.6	379.601	535.387	635.819	1170.44	782.216	587.981	1006.85	263.615	639.032	458.81	485.52	1321.82	2212.68	1305.87	609.25	413.833	716.431	1496.93	331.389	542.081	1434.21	516.733	1143.21	853.151	535.388	357.265	246.044	359.079	648.51	318.639	874.786	784.39	424.5	385.537	492.406	955.207	639.34	1559.34	623.749	2671.89	572.148	289.19	1735.17	477.226	359.079	648.51
CT	66.4818	194.786	130.529	134394	65168	165.903	195.61	235683	298.983	166783	6180.33	284.08	209.032	219.457	222.262	141479	6373.04	222.442	747759	60.1467	243.392	158.277	1051.96	94.5547	1.09531e+06	52.4677	130.665	376341	108.945	210.513	1351.93	-10.4125	133657	6222.03	172288	294.5	259988	98.2417	108.205	245.564	138.168	115293	154526	1.11881e+06	292.026	245.287	280.523	1351.93	-10.4125
FNC-INT	282.936	589.213	529.169	354.221	307.177	185.825	336.436	336.436	226.534	393.691	270.907	326.611	211.635	355.397	228.146	304.848	248.864	281.92	415.397	362.266	465.523	270.354	363.928	212.399	317.923	292.017	308.954	253.521	147.135	304.949	340.139	235.713	309.867	348.551	223.358	319.044	170.905	370.439	334.1	229.716	330.499	255.418	282.421	356.741	228.441	376.815	186.267	222.403	335.364
lassosum	81.9614	122.075	198.97	201.777	242.095	179.693	211.335	155.377	219.859	168.354	92274.9	353.897	134.459	295.721	146.653	180.905	330.887	147.984	225.718	143.653	163.587	228.758	329.086	166.716	291.377	123.315	202.119	222.376	185.446	136.063	186.898	59.4263	96.6487	204.843	37.5869	214.164	62.1984	166.406	182.593	215.337	205.521	144.864	178.168	263.857	207.272	242.492	232.532	221.724	191.692
Ldpred	1.86896e+06	1.83094e+06	1.86902e+06	1.90656e+06	1.8029e+06	1.8029e+06	1.95264e+06	1.80283e+06	1.86904e+06	1.86898e+06	1.90645e+06	1.86902e+06	1.86895e+06	1.86911e+06	1.83097e+06	1.869e+06	1.90663e+06	1.83096e+06	1.83105e+06	1.83097e+06	1.86898e+06	1.86905e+06	1.86915e+06	1.80283e+06	1.86896e+06	1.86894e+06	1.80286e+06	1.86904e+06	1.80284e+06	1.86895e+06	1.86901e+06	1.86887e+06	1.83092e+06	1.86902e+06	1.86892e+06	1.80288e+06	1.80279e+06	1.86898e+06	1.869e+06	1.86902e+06	1.86902e+06	1.86896e+06	1.869e+06	1.86908e+06	1.80287e+06	1.86906e+06	1.90654e+06	1.86903e+06	1.80286e+06
	# Signals
FNC+LASSO	191	223	245	243	185	246	186	188	194	211	302	220	237	233	221	196	173	214	230	216	208	243	233	257	245	218	250	231	217	255	234	245	217	244	242	263	310	236	209	196	222	276	208	283	207	231	216	234	245
SIS+LASSO	307	376	336	311	376	318	339	328	313	409	395	287	293	236	337	299	258	298	311	355	301	394	276	367	394	311	352	339	335	349	421	419	346	392	282	371	399	423	282	348	364	417	340	331	338	328	318	421	419
LASSO	200	62	1061	82	164	221	503	328	196	420	77	234	183	116	606	1034	508	243	113	294	687	73	130	648	186	525	346	169	101	71	99	299	123	354	352	124	146	178	402	236	703	255	1255	184	51	751	136	99	299
CT	2	71	2	67099	32495	2	26	117794	71	83339	3048	72	73	2	72	70681	3053	72	373799	2	72	2	393	2	547618	2	2	188092	2	72	618	2	66812	3044	86131	71	129965	2	2	50	2	57606	77207	559318	71	27	71	618	2
FNC-INT	162	245	216	153	156	115	145	150	112	151	127	181	122	158	142	169	152	153	126	162	157	151	168	135	164	152	187	186	124	161	156	124	161	201	111	148	123	154	164	131	147	117	130	132	98	158	139	105	158
lassosum	6	37	37	6	37	6	37	37	37	37	46099	107	37	37	37	37	37	37	37	37	37	37	37	37	107	37	37	37	37	37	37	37	37	37	6	37	6	37	37	37	37	37	37	37	37	37	37	37	37
Ldpred	934444	915446	934444	953186	901366	901366	976248	901366	934444	934444	953186	934444	934444	934444	915446	934444	953186	915446	915446	915446	934444	934444	934444	901366	934444	934444	901366	934444	901366	934444	934444	934444	915446	934444	934444	901366	901366	934444	934444	934444	934444	934444	934444	934444	901366	934444	953186	934444	901366
	Compute time
FNC+LASSO	721.7	615.645	591.685	562.085	592.929	561.206	595.809	643.328	623.366	630.862	653.387	593.43	606.224	568.481	606.502	561.454	571.8	587.802	595.776	618.444	571.717	656.967	561.952	637.193	679.798	587.717	602.626	614.162	599.352	635.447	646.887	635.011	651.066	642.258	585.687	639.819	690.454	634.301	573.799	606.761	630.889	657.578	624.71	587.81	564.974	620.099	629.752	646.887	635.011
SIS+LASSO	18.0413	16.3723	15.8518	15.4867	15.4404	15.7338	14.6674	16.0909	14.7657	17.8749	17.3521	16.2284	14.1573	14.0166	14.754	13.7811	17.091	17.6552	14.3385	14.9105	14.2119	15.2562	13.7903	14.934	17.2938	14.1247	14.6193	14.5771	14.4196	14.8069	15.4829	15.0102	14.8036	15.3959	17.6664	14.8922	16.1335	18.8696	14.3369	14.941	15.1485	15.499	15.637	13.2127	13.2629	16.951	17.9871	15.4829	15.0102
LASSO	295.132	302.132	278.292	282.793	261.846	298.311	312.603	303.96	342.991	434.504	302.572	352.997	275.026	295.753	305.775	281.81	254.514	330.682	287.4	380.608	270.66	301.982	276.206	337.042	466.316	340.971	325.488	344.628	354.782	394.827	378.853	406.321	380.765	339.116	440.61	404.383	353.303	372.046	446.885	273.999	245.094	387.605	380.104	150.956	153.977	208.091	219.869	378.853	406.321
CT	1105.49	1086.83	1082.11	1093.5	1107.15	1105.89	1109.5	1163.58	1161.01	1156.27	1156.67	1208.67	1233.73	1171.22	1119.07	1113.22	1101.02	1161.51	1136.24	1165.52	1180.55	1179.88	1158.06	1203.22	1184.52	1196.49	1189.45	1164.03	1188.34	1183.41	1194.36	1164.94	1185.38	1208.74	1227.47	1199.53	1171.74	1214.02	1207.18	1203.19	1210.3	1231.61	1212.74	730.714	732.745	989.627	956.16	1194.36	1164.94
lassosum	7320.65	7320.64	7320.6	7320.58	7320.58	7320.61	7320.62	7320.59	7320.6	7320.64	7321.91	7320.66	7320.62	7320.63	7320.6	7320.61	7320.6	7320.64	7320.64	7320.63	7320.64	7322.21	7320.63	7320.63	7320.62	7320.63	7320.62	7320.64	7320.68	7320.67	7320.68	7320.67	7321.78	7320.76	7320.75	7320.76	7320.73	7320.71	7320.64	7320.57	7320.58	7320.57	7320.57	7321.5	7320.59	7320.58	7320.57	7320.57	7320.58
Ldpred	7202.2	7200.5	7201.38	7200.56	7203.5	7200.53	7200.39	7200.55	7200.51	7200.51	7200.66	7201.31	7200.4	7200.54	7200.51	7200.49	7200.65	7201.37	7200.55	7200.51	7200.5	7200.65	7201.35	7200.51	7200.66	7200.5	7201.58	7200.49	7200.5	7201.52	7200.5	7201.34	7200.53	7200.39	7200.39	7200.66	7200.5	7200.65	7201.31	7200.39	7200.54	7200.51	7200.49	7200.65	7201.28	7200.55	7200.51	7200.5	7200.65
HDL
	AIC
FNC+LASSO	-4700.27	-4669.28	-4796.38	-4477.76	-4693.79	-4609.34	-4652.54	-4626.88	-4566.59	-4625.22	-4607.41	-4463.58	-4488.25	-4713.49	-4710.52	-4758.54	-4470.94	-4730.04	-4529.6	-4804.51	-4665.09	-4745.53	-4703.73	-4634.49	-4533.3	-4492.25	-4608.96	-4669.28	-4568.82	-4631.25	-4630.35	-4483.28	-4754.31	-4703.74	-4636.35	-4628.27	-4782.94	-4587.33	-4646.93	-4723.58	-4672.03	-4517.73	-4659.47	-4705.18	-4739.48	-4694.05	-4433.05	-4755.08	-4680.76
SIS+LASSO	-4298.24	-4340.75	-4451.25	-4255.96	-4299.16	-4268.34	-4114.66	-4224.61	-4293.13	-4470.27	-4478.9	-4223.3	-4286.83	-4371.41	-4359.21	-4328.47	-4143.45	-4203.38	-4145.44	-4484.65	-4495.88	-4305.07	-4385.38	-4440.83	-4265.78	-4330.35	-4310.11	-4214.88	-4240.33	-4328.21	-4229.71	-4276.01	-4370.24	-4537.87	-4342.49	-4320.52	-4436.3	-4120.27	-4399.81	-4235	-4312.05	-4327.84	-4398.21	-4414.73	-4510.66	-4162.99	-4338.18	-4363.81	-4504.5
LASSO	-3007.78	-3489.67	-4281.95	-2154.44	-2831.41	-3747.73	-3777.48	-4260.61	-3787.63	-3980.32	-3236.01	-4208.07	-4064.08	-3982.88	-3454.62	-3851.98	-1580.33	-3214.03	-1168.87	-4476.33	-3369.06	-4232.32	-3393.89	-4313.7	-3476.39	-4340.93	-3193.9	-3561.41	-3152.24	-3015.87	-4044.58	-3172.76	-3021.94	-3021.01	-4267.21	-3717.42	-3168.18	-4232.6	-2477.23	-2802.83	-4057.99	-4136.4	-2327.04	-3654.18	-3653.34	-4134.71	-3864.77	-4497.53	-3337.68
CT	-4832.47	-4834.76	-4911.02	-4885.62	-4883.58	-4818.37	-4874.88	-4959.5	-4745.24	-4971.33	-4803.34	-4890.47	-4868.38	-4907.35	-4939.7	-4922.77	-4769.64	-4921.56	-4754.75	-4968.17	-4895.43	-4968.04	-4920.5	-4812.98	-4778.73	-4929.06	-4890.21	-4907.11	-4782.27	-4859.77	-4866.88	-4709.63	-4908.66	-4859.81	-4836.53	-4883.96	-4948.19	-4831.67	-4869.41	-4895	-4839.12	-4613.1	-4905.08	-4881.24	-4950.53	-4873.82	-4841.71	-4841.76	-4860.72
FNC-INT	-4796.03	-4692.82	-4809.02	-4841.01	-4799.34	-4735.52	-4928.73	-4817.77	-4763.36	-4734.47	-4783.63	-4731.44	-4809.12	-4864.32	-4558.9	-4872.83	-4810.19	-4697.6	-4617.39	-4865.57	-4822.06	-4645.85	-4576.65	-4584.14	-4920.62	-4736.44	-4805.84	-4909.53	-4805.21	-4689.17	-4718.91	-4799.94	-4790.49	-4861.35	-4913.64	-4807.93	-4858.75	-4750.9	-4856.05	-4832.94	-4724.53	-4804.02	-4939.96	-4854.92	-4796.61	-4948.46	-4664.15	-4860.82	-4578.02
lassosum	-4902.17	-4899.34	-4971.57	-4949.51	-4944.02	-4874.76	-4936.57	-5011.95	-4798.7	-5036.32	-4860.03	-4943.23	-4928.76	-5009.79	-4988.9	-4960.66	-4830.34	-4993.89	-4833.95	-5041	-5017.48	-4984.16	-4965.88	-4991.96	-4858.89	-4840.63	-4960.29	-4918.81	-4834.71	-4929.14	-4963.72	-4759.11	-4974.24	-4941.25	-4888.69	-4927.55	-5016.62	-4902.63	-4923.6	-4935.74	-4899.96	-4886.36	-5010.46	-4894.34	-4941.41	-4960.91	-4931.34	-4897.24	-4910.46
Ldpred	1.72234e+06	1.72232e+06	1.72226e+06	1.72228e+06	1.72228e+06	1.72236e+06	1.7223e+06	1.7407e+06	1.72243e+06	1.7222e+06	1.74084e+06	1.72229e+06	1.74076e+06	1.72223e+06	1.74071e+06	1.72227e+06	1.72241e+06	1.72224e+06	1.72241e+06	1.72219e+06	1.72221e+06	1.74072e+06	1.72228e+06	1.72224e+06	1.74084e+06	1.72238e+06	1.72228e+06	1.74079e+06	1.72238e+06	1.72232e+06	1.72227e+06	1.72247e+06	1.72227e+06	1.7223e+06	1.72234e+06	1.7223e+06	1.72223e+06	1.72234e+06	1.72231e+06	1.74076e+06	1.72232e+06	1.74083e+06	1.72222e+06	1.72234e+06	1.72229e+06	1.72227e+06	1.74077e+06	1.72233e+06	1.72231e+06
	# Signals
FNC+LASSO	164	182	135	291	188	202	198	235	187	281	201	303	268	184	209	190	237	188	193	174	209	197	190	190	213	299	231	205	198	195	211	199	187	162	197	202	185	219	221	178	175	221	221	198	212	185	285	149	196
SIS+LASSO	367	352	302	391	387	359	460	449	323	348	258	431	367	351	394	410	406	454	393	343	310	421	349	284	346	380	381	432	366	361	420	309	388	246	355	356	362	453	346	429	359	314	355	343	328	450	333	343	277
LASSO	933	697	297	1371	1050	544	555	361	505	513	805	352	408	481	748	556	1604	857	1810	264	786	370	764	275	667	308	849	672	803	932	423	775	963	927	266	602	921	315	1215	1069	399	330	1309	636	676	382	477	184	782
CT	13	13	12	12	13	12	13	13	13	12	13	13	13	13	13	13	13	13	13	12	12	13	12	12	12	12	13	12	13	13	13	12	12	13	12	12	12	13	12	12	13	124	12	13	13	13	12	13	13
FNC-INT	97	147	112	93	69	71	112	130	132	117	91	186	95	91	174	104	117	187	144	95	107	207	209	168	88	85	100	110	112	75	159	76	90	68	95	139	79	133	52	110	102	118	52	60	111	84	157	73	198
lassosum	9	9	9	9	9	9	9	9	9	9	9	9	9	9	9	9	9	9	9	9	9	9	9	9	9	9	9	9	9	9	9	9	9	9	9	9	9	9	9	9	9	9	9	9	9	9	9	9	9
Ldpred	863619	863619	863619	863619	863619	863619	863619	872859	863619	863619	872859	863619	872859	863619	872859	863619	863619	863619	863619	863619	863619	872859	863619	863619	872859	863619	863619	872859	863619	863619	863619	863619	863619	863619	863619	863619	863619	863619	863619	872859	863619	872859	863619	863619	863619	863619	872859	863619	863619
	Compute time
FNC+LASSO	865.876	596.937	597.744	581.656	517.306	624.863	578.223	699.061	659.689	580.976	484.594	671.981	573.546	555.871	712.291	695.284	513.124	657.87	541.996	550.721	516.298	650.642	637.461	513.653	535.177	655.323	531.324	573.983	580.88	539.174	718.544	689.037	520.812	559.805	612.886	582.162	720.906	644.057	493.75	576.16	602.997	546.118	539.987	510.661	626.721	633.969	536.678	652.633	537.385
SIS+LASSO	35.2585	23.8565	33.8932	15.072	13.8682	19.9182	18.0551	18.1897	29.2649	14.8237	13.083	18.8817	15.4203	14.3865	26.2841	19.4298	15.1802	18.6732	16.1964	14.8901	13.1454	24.2847	19.4546	15.4102	16.1436	21.6576	13.5302	16.3616	17.4031	23.0763	18.1208	17.3615	14.1911	14.3022	19.0952	25.4445	18.3859	18.4413	13.8354	15.1094	17.696	14.8594	14.5516	14.3677	19.0554	18.8183	15.0253	19.2947	14.8261
LASSO	169.843	160.96	121.986	111.668	88.9431	137.642	96.7121	99.3134	129.29	75.6203	87.6193	117.46	106.51	78.1933	109.341	107.699	114.145	156.182	194.065	67.7885	78.8655	95.0975	143.818	86.1082	84.5393	99.169	82.2704	84.9271	157.484	109.395	98.9215	114.011	98.5994	100.192	118.692	135.277	114.058	93.4975	98.1745	112.859	127.652	109.667	111.734	75.7646	107.226	139.574	124.151	88.1815	88.7107
CT	1879.23	1754.83	1818.79	1538.1	1521.64	1855.24	1867.14	2268.32	2262.92	1558.38	1517.91	1773.82	1730.6	1540.61	2255.98	2322.86	1519.3	1797.68	1837.42	1542.87	1526.76	2647.3	1810.67	1780.83	1571.86	2279.91	1528.25	1560.16	1804.52	1835.59	2343.36	2317.03	1522.13	1542.56	1793.57	1735.6	2296.58	2273.13	1517.94	1562.47	1866.71	1735.81	1543.66	1515.3	2402.83	1786.19	1798.37	2156.27	1569.89
lassosum	7200.41	7200.23	7200.22	7200.27	7200.26	7200.27	7200.32	7200.23	7200.3	7200.27	7201.57	7200.26	7200.26	7200.25	7200.26	7200.25	7200.26	7200.25	7200.24	7200.25	7200.25	7201.43	7200.22	7200.21	7200.24	7200.23	7200.22	7200.23	7200.22	7200.22	7200.23	7200.22	7201.42	7200.21	7200.22	7200.23	7200.22	7200.22	7200.22	7200.24	7200.22	7200.22	7200.22	7201.48	7200.21	7200.22	7200.23	7200.22	7200.23
Ldpred	7801.87	7800.59	7801.6	7800.6	7804.19	7800.46	7800.67	7800.47	7800.6	7800.81	7800.6	7801.73	7800.49	7800.47	7800.81	7800.6	7800.8	7801.49	7800.67	7800.6	7800.59	7800.8	7801.51	7800.81	7800.6	7800.8	7801.64	7800.59	7800.8	7801.6	7800.8	7801.58	7800.67	7800.47	7800.47	7800.81	7800.6	7800.81	7801.57	7800.54	7800.61	7800.6	7800.8	7800.6	7801.71	7800.47	7800.6	7800.8	7800.59
LDL
	AIC
FNC+LASSO	-240.853	-113.598	-178.528	-81.2304	-64.1167	-127.857	-305.883	-42.6197	-339.736	-183.699	-211.236	-280.274	-312.027	-269.781	-231.471	-121.855	-353.556	-293.023	-290.803	-183.97	-262.388	-352.3	-249.96	-148.365	-184.884	-210.835	-265.255	-132.626	-168.598	-93.3729	-88.31	-234.385	-205.17	-218.004	-329.6	-168.519	-344.877	-320.049	-255.636	-68.7421	-133.989	-123.736	-231.056	-186.371	-389.757	-212.994	-318.426	-125.25	-186.366
SIS+LASSO	132.505	146.12	96.8688	365.885	335.159	298.984	83.1139	195.224	-20.6915	76.8655	59.6616	68.3173	23.5463	8.45619	240.457	101.085	-125.978	91.1305	69.0583	109.787	75.4928	-110.847	-49.7062	120.496	138.979	172.035	244.457	159.685	22.0324	160.197	147.341	212.224	214.597	157.07	136.058	218.801	-88.9584	-101.275	-97.2313	303.762	365.392	168.776	156.829	247.274	-19.836	95.6966	-22.7935	121.487	253.131
LASSO	-235.879	591.165	-36.1695	-270.594	163.105	127.041	-259.018	366.081	-379.799	1175.7	-176.441	-107.086	256.039	-313.214	-232.518	279.69	-137.236	77.526	-208.858	1763.98	1331.62	-160.948	201.834	314.502	420.576	1920.1	-71.0699	423.279	-15.0248	1109.73	-12.4491	-161.968	2071.28	739.444	799.267	8.44188	-122.368	353.164	302.65	62.4969	634.4	616.625	-94.4107	798.313	-298.417	-326.021	-73.3547	367.349	-201.109
CT	-490.05	-411.677	-432.462	-396.714	793.428	-405.183	-457.358	-138.122	-483.546	-398.613	764.649	-505.297	2338.77	-480.348	-534.285	-441.485	-519.329	-530.335	-563.3	-489.694	-472.69	-473.039	-412.302	-407.233	2395.9	-105.164	-516.017	-353.819	-570.839	-335.416	-407.743	-362.428	-479.797	-494.726	-487.544	820.164	-553.746	-522.899	-503.764	-384.823	-397.154	-441.537	-543.411	-408.693	-625.478	-473.953	-481.066	-382.969	-378.564
FNC-INT	-301.856	-379.947	-455.783	-468.509	-154.031	-465.439	-332.35	-433.491	-397.829	-500.602	-305.467	-461.226	-413.703	-390.986	-558.056	-470.903	-448.109	-352.155	-317.435	-406.121	-359.856	-321.739	-336.643	-330.049	-351.769	-391.678	-234.205	-429.145	-461.669	-504.408	-389.104	-476.386	-466.099	-401.56	-411.887	-329.4	-275.337	-402.317	-422.421	-485.562	-450.644	-516.478	-519.495	-469.367	-316.811	-218.171	-452.8	-350.337	-440.692
lassosum	-300.966	-274.224	-304.908	-259.842	-135.573	-271.12	-326.588	-192.612	-308.198	-274.577	-246.858	-334.353	-305.621	-356.943	-348.464	-254.635	-335.429	-324.97	-431.891	-299.165	-345.373	-345.482	-281.978	-269.185	-223.974	-300.26	-330.637	-189.204	-361.293	-200.584	-279.829	-226.251	-292.8	-364.593	-346.737	-199.577	-348.672	-332.405	-308.591	-192.337	-245.283	-254.209	-325.854	-205.389	-439.673	-339.038	-349.179	-197.004	-229.938
Ldpred	1.7774e+06	1.77742e+06	1.7774e+06	1.77744e+06	1.77756e+06	1.77743e+06	1.77738e+06	1.77751e+06	1.77739e+06	1.77743e+06	1.77745e+06	1.77737e+06	1.77739e+06	1.77735e+06	1.77734e+06	1.77744e+06	1.77737e+06	1.77738e+06	1.77727e+06	1.7774e+06	1.77736e+06	1.77736e+06	1.77741e+06	2.16017e+06	1.77747e+06	1.7774e+06	1.77737e+06	1.77752e+06	1.77733e+06	1.7775e+06	1.77743e+06	1.77748e+06	1.77741e+06	1.77734e+06	1.77736e+06	1.7775e+06	1.77735e+06	1.77737e+06	1.8474e+06	1.7775e+06	1.77745e+06	1.77745e+06	1.77737e+06	1.7775e+06	1.77726e+06	1.77736e+06	1.77735e+06	1.7775e+06	1.77747e+06
	# Signals
FNC+LASSO	162	209	174	200	162	204	144	200	125	183	137	162	143	150	179	210	133	138	201	191	159	139	156	200	165	170	164	159	224	186	224	142	189	184	143	159	130	142	161	183	194	184	197	159	161	189	153	170	148
SIS+LASSO	347	345	304	419	355	412	330	324	281	309	270	333	293	294	400	313	243	337	381	331	322	255	242	324	320	367	409	306	319	316	338	358	401	367	371	353	245	247	241	366	435	337	377	372	328	340	297	289	369
LASSO	100	516	179	55	209	284	100	360	57	808	114	205	359	86	122	348	175	268	182	1113	893	184	320	359	405	1190	200	388	258	740	206	114	1256	618	646	185	175	421	391	208	516	518	201	593	144	75	211	365	96
CT	15	43	44	44	571	44	43	131	23	44	612	23	1429	44	16	16	16	9	44	15	43	43	44	43	1415	205	15	23	9	44	44	43	15	44	43	618	9	15	15	15	34	15	9	9	15	44	43	15	33
FNC-INT	136	100	59	78	136	94	70	108	70	69	159	103	79	109	89	107	54	103	154	101	132	85	162	95	110	126	121	105	64	42	69	65	58	76	119	100	147	114	113	74	82	125	60	98	116	147	62	88	108
lassosum	109	109	109	109	109	109	109	109	109	109	109	109	109	109	109	109	109	109	109	109	109	109	109	109	109	109	109	109	109	109	109	109	109	109	109	109	109	109	109	109	109	109	109	109	109	109	109	109	109
Ldpred	888959	888959	888959	888959	888959	888959	888959	888959	888959	888959	888959	888959	888959	888959	888959	888959	888959	888959	888959	888959	888959	888959	888959	1080322	888959	888959	888959	888959	888959	888959	888959	888959	888959	888959	888959	888959	888959	888959	923962	888959	888959	888959	888959	888959	888959	888959	888959	888959	888959
	Compute time
FNC+LASSO	522.99	460.301	457.515	473.087	463.083	480.37	456.952	459.187	450.335	460.595	588.565	614.873	544.976	596.67	621.124	581.689	611.433	583.967	602.296	604.898	624.567	596.795	613.395	586.975	602.729	613.663	622.817	631.779	555.714	598.16	602.739	593.893	634.756	612.351	608.124	607.686	595.372	613.347	617.725	620.397	613.159	613.372	623.95	626.991	612.053	606.305	591.846	601.048	634.155
SIS+LASSO	14.019	11.5454	11.5008	12.013	11.7017	12.3656	11.5939	11.5905	11.2326	11.8297	15.924	19.6724	18.5933	18.8165	18.0586	15.9334	15.8207	17.418	17.0866	17.1746	19.5783	16.1669	15.9577	19.2339	16.9612	16.9813	19.8021	19.613	16.3682	18.3459	17.0828	17.323	20.7727	21.9649	17.9816	17.1962	20.1174	15.5923	15.7875	20.3484	19.1506	19.2971	20.8021	16.8862	18.2846	19.8582	16.912	17.0548	20.9989
LASSO	295.459	235.816	362.515	281.814	401.878	244.12	288.612	215.291	207.399	188.922	521.257	446.859	550.832	629.173	704.317	479.055	571.723	606.047	616.646	564.13	717.692	442.72	538.362	665.524	564.021	563.921	641.452	458.616	467.423	488.093	627.601	534.576	644.809	907.011	597.114	505.108	656.362	573.285	507.891	489.498	538.357	637.501	516.641	388.566	528.183	674.92	682.899	476.069	472.245
CT	891.543	891.137	894.134	881.289	899.177	893.222	895.592	885.966	902.688	914.138	963.314	1011.56	1004.66	1006.85	949.891	960.887	979.634	980.189	975.104	982.563	969.315	967.555	961.614	971.86	964.029	964.701	993.333	990.968	941.891	966.944	972.381	956.12	1017.35	932.799	973.196	965.528	978.325	955.936	985.011	1008.74	965.77	1005.7	1012.52	961.498	996.101	1009.13	980.533	971.266	957.64
lassosum	8280.27	8280.2	8280.2	8280.2	8280.19	8280.2	8280.2	8280.22	8280.2	8280.2	8280.2	8281.25	8280.2	8280.19	8280.19	8280.19	8280.2	8280.2	8280.19	8280.2	8280.2	8280.2	8281.29	8280.18	8280.19	8280.19	8280.19	8280.2	8280.19	8280.19	8280.2	8280.2	8280.19	8281.23	8280.19	8280.19	8280.2	8280.2	8280.2	8280.2	8280.21	8280.2	8280.19	8280.19	8281.21	8280.2	8280.19	8280.2	8280.19
Ldpred	8882.92	8880.86	8884.61	8880.49	8880.49	8880.72	8880.48	8880.63	8880.86	8881.61	8880.49	8880.71	8880.5	8880.65	8880.84	8881.57	8880.7	8880.49	8880.64	8880.85	8881.58	8880.72	8880.62	8880.62	8881.78	8880.63	8880.62	8882.01	8880.63	8881.68	8880.49	8880.49	8880.71	8880.49	8880.63	8880.85	8881.57	8880.71	8880.49	8880.49	8880.87	8880.62	8881.56	8880.71	8880.49	8880.63	8880.85	8881.57	8880.71
TRIG
	AIC
FNC+LASSO	616.227	1358.76	970.942	1616.26	1826.89	1238.71	1508.14	806.753	1331.67	1362.02	563.746	839.549	1080.19	1236.57	1288.4	1172.56	1277.81	449.027	1650.19	1529.23	1457.72	1132.98	1165.4	1228.86	559.939	710.424	1419.38	832.939	1961.32	1853.93	1684.16	1400.44	1161.36	1737.59	1763.45	653.521	1057.88	1165.84	1525.76	1687.35	446.994	1058.27	1712	1229.74	986.556	1587.58	816.963	1136.77	1247.38
SIS+LASSO	740.308	1369.09	1135.84	1854.1	2041.27	1497	1759.8	1036.73	1339.6	1359.39	751.871	865.502	1279.88	1414.33	1433.68	1335.54	1377.82	633.446	1835.57	1618.17	1640.72	1184.58	1316.86	1279.67	646.738	766.78	1530.68	1076.56	2095.39	2143.35	1934.85	1418.56	1365.24	1859.57	1920.83	860.213	1087.47	1274.21	1722.36	1843.45	663.094	1150.33	1779.53	1431.62	1092.57	1852.35	936.513	1209.77	1500.07
LASSO	577.002	1239.36	870.552	1998.26	2007.56	1072.8	1480.82	695.656	2473.26	1255.62	1266.24	746.62	1044.5	1915.79	1273.42	1356.45	1125.58	546.799	1779.74	1673.97	1748.77	1206.2	1045.46	1427.46	2492.16	653.574	1784.52	794.675	2034.36	3910.53	1807.33	1516.05	1524.49	1902.5	2427.89	809.047	2699.59	1166.43	2035.95	2085.99	264.634	1050.85	2054.15	1891.51	845.09	2499.87	1982.39	1116.2	1590.15
CT	1.06453e+06	1296.34	951486	93913.7	1788.9	409702	490753	951385	1.14993e+06	52718.8	89065.4	489980	1061.62	168245	476730	135306	226037	225704	1437.55	181013	1202.65	1130.22	1.15009e+06	1273.36	1.1499e+06	535.328	1447.4	1.14985e+06	1741.82	1814.67	1663.58	1524.36	982.606	1491.61	1691.71	678.721	1042.18	226092	2041.91	1658.37	1315.4	950.885	1604.84	1049.88	967.182	1669.82	89268.5	963.057	964.568
FNC-INT	432.274	640.906	367.446	1205.41	629.973	1347.29	942.714	1481.62	1211.31	1408.25	1373.06	933.793	1637.48	821.318	1010.45	1161.7	1120.54	1105.34	1098.44	621.158	290.622	909.783	1051.36	1014.36	947.642	1455.18	500.29	956.688	1264.86	1822.2	1023.33	1559.2	376.375	1680.23	504.766	1506.68	1531.54	914.35	1212.2	1306.7	1396.37	1372.83	873.246	934.378	1093.82	1039.89	878.744	339.499	755.074
lassosum	1733539	1826250	1662102	1734462	1734685	1471125	1734464	1470757	1734240	1662474	1825533	1470806	1733944	1662476	1594114	1662303	1471229	1661703	1471670	1734400	1734310	1471152	1662248	1662343	1825487	1661913	1826403	1662008	1663121	1734717	1662844	1826374	1826128	1734614	1734596	1661868	1733948	1734019	1594339	1662835	1661502	1733855	1471629	1662436	1733859	1471585	1661993	1471107	1662324
Ldpred	2.44405e+06	2.28031e+06	2.35722e+06	2.44497e+06	2.35808e+06	2.44451e+06	2.35785e+06	2.44414e+06	2.44475e+06	2.44471e+06	2.02741e+06	2.35708e+06	2.35733e+06	2.44471e+06	2.44468e+06	2.35742e+06	2.44462e+06	2.44393e+06	2.35794e+06	2.44491e+06	2.44482e+06	2.44454e+06	2.44448e+06	2.44457e+06	2.01228e+06	2.35703e+06	2.35775e+06	2.44424e+06	2.35823e+06	2.35811e+06	2.35796e+06	2.44483e+06	2.028e+06	2.44512e+06	2.35799e+06	2.35698e+06	2.44445e+06	2.44453e+06	2.35779e+06	2.35795e+06	2.44373e+06	2.44436e+06	2.08151e+06	2.44467e+06	2.35725e+06	2.27374e+06	2.44423e+06	2.44449e+06	2.08105e+06
	# Signals
FNC+LASSO	166	177	169	170	174	223	129	179	146	188	153	180	161	133	174	187	198	142	162	159	184	163	192	187	163	155	139	166	162	179	160	151	160	161	179	152	153	188	166	161	216	191	213	159	163	166	177	191	211
SIS+LASSO	221	178	250	284	276	349	247	286	151	187	243	188	259	216	238	264	239	218	252	202	271	183	268	202	202	178	190	274	227	321	272	150	255	219	257	248	168	230	259	236	321	241	244	252	211	293	226	221	334
LASSO	67	85	67	313	222	76	59	78	663	84	432	87	110	407	105	214	45	118	171	191	271	155	92	236	1049	59	272	80	153	1168	168	149	265	207	464	158	932	105	372	324	73	161	337	412	46	574	680	107	338
CT	532071	144	475407	46302	144	204424	244721	475453	574421	25837	44363	244725	144	83597	237860	67216	112540	112715	43	89886	43	144	574639	196	574808	44	144	574638	45	141	143	198	44	42	143	136	144	112614	414	144	637	142	142	45	145	198	44350	84	55
FNC-INT	19	60	47	30	26	34	75	53	65	47	42	49	62	82	93	29	55	51	52	53	31	36	82	33	60	45	27	87	50	94	67	49	50	92	72	41	62	44	38	44	47	42	48	109	79	84	80	9	103
lassosum	866579	912608	830717	866579	866579	735140	866579	735140	866579	830717	912608	735140	866579	830717	796551	830717	735140	830717	735140	866579	866579	735140	830717	830717	912608	830717	912608	830717	830717	866579	830717	912608	912608	866579	866579	830717	866579	866579	796551	830717	830717	866579	735140	830717	866579	735140	830717	735140	830717
Ldpred	1221832	1139640	1178276	1221832	1178276	1221832	1178276	1221832	1221832	1221832	1013543	1178276	1178276	1221832	1221832	1178276	1221832	1221832	1178276	1221832	1221832	1221832	1221832	1221832	1006001	1178276	1178276	1221832	1178276	1178276	1178276	1221832	1013543	1221832	1178276	1178276	1221832	1221832	1178276	1178276	1221832	1221832	1040081	1221832	1178276	1136219	1221832	1221832	1040081
	Compute time
FNC+LASSO	703.651	553.227	546.683	535.399	559.28	523.095	543.254	561.612	597.191	540.787	515.468	484.922	552.2	502.861	527.955	536.237	502.376	547.548	552.374	480.705	541.17	497.929	520.581	544.462	496.656	533.366	532.148	571.995	535.643	575.847	458.684	524.984	520.943	525.379	543.362	494.98	544.746	549.416	497.779	533.571	548.614	476.137	542.491	509.561	520.832	566.252	523.246	536.709	562.137
SIS+LASSO	22.943	16.0511	14.1662	13.161	13.0353	13.2366	13.3644	13.2075	12.8005	13.0923	13.0029	12.7681	13.2263	13.0007	12.981	13.139	12.9349	12.9123	13.33	12.9344	13.4705	12.5129	14.6001	12.9936	12.7453	13.1255	13.0773	13.3408	13.0512	13.6331	12.6303	13.0753	13.4547	14.5202	13.3097	12.7019	12.755	13.2459	13.4592	13.2815	13.4078	12.9519	13.1196	12.6099	13.4435	14.1891	13.316	13.1763	13.5751
LASSO	168.527	126.696	203.295	153.428	108.996	139.534	143.825	151.292	155.638	123.015	164.047	155.019	133.921	136.256	135.195	177.828	154.015	136.872	132.813	133.181	137.058	106.444	143.43	138.186	190.771	151.273	141.591	152.296	110.782	126.001	153.654	133.892	160.286	115.89	145.552	151.463	137.539	173.447	151.419	95.8615	169.325	135.836	119.789	147.421	138.859	126.39	147.056	151.066	128.794
CT	1874.93	1798.68	1796.6	691.889	680.857	684.131	681.018	698.952	703.443	675.939	678.199	693.187	673.21	689.624	699.206	678.089	708.767	678.897	693.432	688.921	676.15	682.942	675.046	694.184	682.784	708.851	680.194	731.633	694.535	691.603	703.44	696.263	683.61	682.921	680.903	685.322	674.937	700.862	683.104	694.915	677.427	708.803	699.147	706.333	704.22	729.426	699.588	675.411	695.57
lassosum	6901.11	6900.64	6900.82	6900.5	6902.02	6900.42	6900.41	6900.72	6900.51	6900.51	6900.52	6901.16	6900.46	6900.52	6900.51	6900.65	6900.5	6901.02	6900.51	6900.65	6900.51	6900.51	6901.28	6900.54	6900.51	6900.51	6901.24	6900.5	6900.5	6901.09	6900.64	6901.04	6900.4	6900.4	6900.65	6900.51	6900.51	6900.5	6901.36	6900.4	6900.52	6900.64	6900.5	6900.5	6901.02	6900.65	6900.51	6900.51	6900.5
Ldpred	6783.63	6780.62	6782.4	6780.59	6783.58	6780.46	6780.46	6780.69	6780.6	6780.79	6780.61	6781.9	6781.13	6780.85	6780.81	6780.6	6780.63	6781.73	6780.45	6780.8	6780.58	6780.58	6781.74	6780.58	6780.58	6780.8	6781.58	6780.8	6780.58	6781.57	6780.8	6781.85	6780.68	6780.46	6780.48	6780.77	6780.58	6780.82	6781.55	6780.46	6780.67	6780.58	6780.58	6780.79	6781.47	6780.7	6780.58	6780.58	6780.8
[truncated: 1 more columns]

## Sheet: S1 Table
S1 Table: Model fit and parsimony of final PRS models in non-nested simulations
rho = 0.5
delta* = 0.3
	AIC
LASSO	247.973	240.476	247.302	257.996	317.258	389.829	261.079	131.429	285.395	175.656	293.156	253.67	313.256	216.998	371.277	174.977	252.414	332.602	373.861	200.678	356.251	485.875	411.372	183.218	325.809	222.56	372.702	235.915	435.708	459.999	415.926	511.577	447.591	152.312	435.999	419.852	419.941	210.023	516.79	383.213	536.699	462.364	188.008	394.787	290.707	283.946	380.717	943.169	550.349
FNC+LASSO	407.921	191.744	234.587	200.571	201.47	467.199	278.922	143.383	351.842	179.161	308.461	301.29	301.963	317.046	316.412	204.503	413.995	459.501	382.796	87.9253	278.049	381.784	252.257	246.141	365.883	279.129	295.447	226.724	317.018	227.568	391.23	366.067	232.48	297.349	275.305	397.356	302.015	280.973	236.061	490.811	341.369	335.223	211.039	482.388	231.552	366.532	218.704	307.771	436.924
SIS+LASSO	202.636	180.426	208.322	165.105	268.443	271.535	215.694	106.653	204.349	152.551	304.355	236.504	230.805	279.675	251.668	194.867	350.154	299.782	257.46	85.9547	242.854	366.39	206.857	232.183	207.247	174.546	247.774	179.333	274.487	210.365	254.455	335.713	197.809	138.173	223.299	323.239	228.931	144.209	168.719	439.402	306.814	228.408	199.422	359.013	123.253	228.314	212.175	276.498	223.736
lassosum	203.438	2064.9	143.036	183.906	169.111	2587.09	204.176	615.108	1018.22	266.08	319.203	7625.82	7596.92	189.558	184.063	157.289	5473.05	891.278	249.621	8434.87	369.52	7299.33	181.44	218.128	1502.16	340.447	217.85	341.768	217.188	8664	2750.69	311.374	312.27	7340.26	826.864	574.126	231.761	760.907	153.358	6685.14	8724.22	8428.4	276.355	217.15	1869.67	211.687	4415.94	7421	2002.63
CT	203.726	234.965	2227.6	169.076	208.884	823.772	470.37	227.717	352.691	221.199	299.986	327.611	472.262	176.984	243.458	163.014	1869.82	281.209	250.054	135.162	331.109	396.925	441.041	220.924	318.225	274.667	247.823	183.487	530.489	6430.7	296.651	320.949	210.082	182.794	368.253	261.663	362.428	195.118	213.439	1299.07	472.43	217.147	316.587	261.575	1355.32	233.584	2733.36	267.681	392.623
Ldpred	3244.74	8014.84	10307.9	2975.62	6195.05	7028.75	9298.88	5427.98	3028.8	4745.4	3611.96	9641.45	8516.16	10336.7	9262.53	8931.23	8391.95	3683.13	2688.9	10254.8	10410.3	10445.4	4085.68	2301.91	9046.16	3565.09	2773.85	6214.18	10392.4	10383.9	3653.97	8869.39	10358	9214.39	3275.79	3652.67	3703.36	3134.65	9440.67	10427.2	5654.25	10364.5	5835.23	6548.43	9036.91	3919.86	10345	7639.81	8976.62
	# SNPs
LASSO	50	59	74	107	116	144	73	38	88	45	58	46	91	46	138	45	86	98	125	73	98	159	140	37	110	58	101	68	128	159	141	163	161	18	136	134	147	55	176	114	186	157	19	136	103	69	130	364	185
FNC+LASSO	108	18	53	43	25	139	77	32	111	23	60	57	71	77	81	40	103	119	121	9	47	71	65	52	103	81	50	54	63	17	97	40	35	93	49	86	72	72	52	114	63	76	5	110	56	88	34	58	111
SIS+LASSO	16	12	39	25	54	53	47	15	41	11	59	23	34	61	47	31	74	48	57	8	19	61	43	46	6	29	31	35	47	2	46	23	11	6	26	51	36	13	16	93	43	25	3	65	0	8	30	43	16
lassosum	6	949	5	33	3	1198	20	261	425	63	32	3709	3692	17	19	21	2648	335	39	4179	66	3516	1	38	649	107	4	106	4	4229	1290	3	66	3607	322	162	38	316	3	3218	4250	4121	37	1	874	3	2124	3598	894
CT	10	34	1049	25	23	316	147	68	92	41	18	60	128	10	46	24	846	30	38	30	49	65	131	40	57	76	19	27	159	3112	63	8	15	28	92	7	105	32	21	525	125	17	60	19	617	12	1286	21	89
Ldpred	1529	3924	5089	1428	3016	3418	4561	2668	1429	2301	1676	4717	4151	5089	4549	4408	4107	1731	1258	5089	5089	5089	1953	1080	4421	1721	1282	3044	5089	5089	1741	4282	5089	4544	1546	1702	1774	1503	4635	5089	2715	5089	2819	3161	4458	1855	5089	3708	4381
delta* = 0.5
	AIC
LASSO	307.136	141.086	399.257	286.901	499.632	202.191	179.691	263.567	359.522	339.958	428.03	360.008	361.148	353.221	171.386	193.03	305.686	399.402	412.068	408.09	366.202	456.203	309.836	232.039	286.252	390.354	211.323	297.938	556.738	237.155	191.558	333.329	523.643	403.797	186.95	248.048	493.512	281.17	285.262	462.902	394.644	146.79	275.739	503.879	308.034	242.349	343.62	242.523	435.776
FNC+LASSO	385.254	265.527	343.043	295.045	250.687	395.167	185.501	214.102	339.975	344.924	256.275	215.326	287.073	358.862	171.457	204.391	379.608	291.883	275.339	283.858	324.74	368.19	285.616	293.699	282.799	189.016	170.181	264.53	250.702	322.062	158.615	244.129	269.166	200.666	213.816	259.119	275.129	378.295	386.916	361.355	258.612	195.256	205.857	239.112	294.93	268.062	206.341	244.701	250.851
SIS+LASSO	304.774	136.164	282.753	264.886	245.357	281.945	175.782	185.381	311.42	299.947	248.537	180.894	172.253	268.522	99.7271	166.3	282.166	246.224	206.867	249.727	294.348	285.851	210.484	245.609	262.617	144.73	151.058	209.623	140.69	260.492	156.219	223.919	234.461	185.883	179.417	189.193	235.767	320.653	230.655	243.753	241.306	177.494	189.322	217.649	256.703	182.245	141.266	187.959	250.851
lassosum	224.07	173.158	489.957	1850.69	576.963	281.913	177.394	7408.12	491.46	1416.08	262.978	829.175	361.837	252.164	7215.19	774.752	233.252	1781.92	1402.25	2286.26	5540.96	2255.07	1694.55	218.499	193.821	283.613	4245.75	4801.56	170.293	282.864	672.732	265.896	201.309	4033	2818.04	149.354	907.396	342.025	1298.73	260.799	691.445	8236.86	1021.82	4514.16	1625.57	8391.62	187.512	649.287	504.604
CT	224.316	116.528	226.889	853.468	679.308	294.363	204.097	201.857	241.376	278.195	338.165	267.631	280.016	292.699	136.951	410.037	241.079	610.431	273.69	3514.78	343.123	2009.53	293.582	206.433	216.768	288.741	213.198	570.686	232.79	290.78	2553.48	235.492	279.035	1460	983.582	155.21	534.387	315.295	974.908	389.637	248.849	4744.45	450.62	214.776	287.962	202.95	143.998	239.306	1302.01
Ldpred	3391.87	8812.2	4003.57	7954.04	8868.28	2620.26	2863.09	2610.68	3507.46	3577.36	8233.98	5061.81	8667.96	10397.6	10285.4	7915.67	9126.36	9333.18	5608.08	8520.04	9400.92	10430	3923.73	6072.28	8793.19	3505.25	8319.09	6855.34	8590.79	9379.15	10297	2191.88	3640.45	10314.3	8832.31	8109.91	7977.51	5070.8	6119.25	6331.17	6020.36	7345.39	4332.92	3609.28	5299.81	8671.08	3304.72	2505.29	9185.65
	# SNPs
LASSO	67	19	148	75	182	45	19	83	107	99	132	101	133	102	52	72	106	107	149	142	102	144	91	59	80	143	51	80	212	46	43	102	170	129	23	79	172	61	66	156	137	19	75	173	92	64	147	66	106
FNC+LASSO	72	67	91	48	44	126	7	32	68	96	29	38	89	75	40	59	106	52	66	52	56	101	65	60	58	36	25	49	62	67	31	46	36	33	39	72	56	88	92	100	62	20	27	40	63	68	74	57	0
SIS+LASSO	42	11	60	32	41	84	0	16	53	74	0	18	21	35	2	43	59	28	31	36	26	45	16	34	46	15	13	19	14	33	26	38	19	25	22	36	31	43	9	39	34	10	19	33	33	28	37	28	0
lassosum	20	33	142	804	189	13	1	3621	141	599	8	317	100	26	3554	344	30	791	616	1036	2627	1000	756	19	2	69	2044	2296	25	35	277	22	1	1949	1336	6	354	34	541	23	246	4030	432	2166	712	4119	36	254	132
CT	20	8	15	308	234	19	16	18	18	32	48	35	59	41	14	169	31	209	52	1652	28	880	57	13	13	72	27	181	56	34	1217	8	40	663	419	8	163	22	378	86	27	2284	146	19	44	36	16	49	528
Ldpred	1597	4349	1900	3856	4332	1182	1346	1225	1647	1680	3994	2432	4253	5089	5089	3916	4470	4566	2719	4153	4557	5089	1871	2946	4298	1680	4079	3322	4236	4586	5089	984	1716	5089	4343	3987	3891	2401	2952	3058	2913	3585	2088	1715	2549	4259	1595	1182	4473
delta* = 0.7
	AIC
LASSO	242.439	215.429	274.14	260.771	368.954	317.596	409.63	339.421	225.284	369.107	281.327	465.305	281.558	164.118	229.169	343.357	308.217	266.345	330.598	176.905	366.278	324.573	241.438	316.065	456.002	205.655	204.04	478.473	297.827	299.565	436.864	220.4	399.781	352.422	340.933	159.169	597.736	418.718	355.488	270.931	343.789	206.632	285.622	550.523	292.636	259.767	320.798	304.971	250.871
FNC+LASSO	219.781	155.359	264.842	259.235	255.007	457.966	269.792	158.566	164.146	188.949	263.795	430.622	288.154	341.753	237.291	157.614	227.513	289.893	285.693	178.623	295.735	222.681	367.918	326.741	259.081	250.539	350.219	244.041	309.154	325.829	483.034	365.691	254.924	420.521	204.456	332.775	162.964	268.159	211.607	245.845	223.518	237.45	363.687	356.182	332.42	265.734	291.82	438.489	313.825
SIS+LASSO	173.896	131.976	235.266	217.613	201.791	180.017	203.445	132.077	154.763	160.156	221.362	307.744	149.713	263.615	170.482	146.047	209.318	283.547	273.513	151.563	212.373	220.702	214.321	239.253	227.517	218.787	324.537	214.181	227.772	260.503	302.056	214	232.727	326.262	180.867	224.189	137.799	224.172	200.61	172.662	212.375	208.043	287.776	239.006	266.328	254.883	286.454	306.748	293.875
lassosum	324.342	1208.29	441.442	204.944	349.875	154.412	168.162	2094.62	155.909	5513.42	4896.12	760.83	1594.2	1837.05	193.078	527.489	197.342	532.582	310.986	1002.07	673.711	7308.39	242.901	4970.84	263.291	4794.21	519.079	465.707	530.172	932.56	1053.28	8427.01	2779.48	704.999	315.162	341.559	1970.37	4533.44	319.134	195.954	2409.71	414.893	2278.14	3424.69	257.439	5553.59	435.289	1319.48	462.836
CT	191.412	154.057	273.065	220.163	219.406	183.397	120.556	180.98	186.131	174.178	282.042	260.311	400.898	403.267	217.885	134.416	226.233	350.483	159.692	724.583	226.237	227.108	152.631	296.745	277.642	219.818	325.779	257.696	170.249	402.614	331.29	378.881	437.9	409.425	246.473	189.385	295.715	297.384	197.724	182.994	450.12	208.231	671.078	2041.61	224.863	280.847	395.148	2067.67	265.193
Ldpred	3016.14	4747.11	3618.54	9194.5	10334.2	3754.59	3411.22	6504.69	4002.76	8674.2	10451.7	4236.49	9353.68	8666.21	3080.98	3417.61	2605.53	3305.57	2917.14	7989.37	9110.07	4910.73	8559.77	7735.47	3184.45	10378.5	8818.39	2684.5	2707.27	9569.43	4156.72	10355.8	7046.56	8932.47	3135	2509.97	9582.25	9501.36	2344.79	2674.92	3194.06	4291.35	8926.65	8364	3055.46	9273.71	9026.07	9279.15	2780.68
	# SNPs
LASSO	61	84	58	48	141	95	155	128	68	160	78	138	94	26	47	144	94	45	126	36	140	99	69	93	186	36	49	171	91	87	129	50	123	108	119	0	234	159	126	70	99	37	53	198	78	53	101	86	68
FNC+LASSO	48	46	50	51	59	155	78	42	16	43	67	116	106	103	56	46	58	45	92	30	89	43	122	80	60	43	103	63	89	96	157	108	47	157	45	91	28	78	41	60	23	53	107	111	81	77	58	138	79
SIS+LASSO	24	34	33	28	28	30	46	29	9	26	46	50	31	70	21	33	46	40	82	14	36	42	52	47	46	22	88	49	52	59	66	54	41	114	42	45	12	57	31	18	18	42	56	63	46	71	51	80	71
lassosum	80	546	118	7	99	9	38	999	6	2686	2310	271	738	855	20	212	1	159	97	434	243	3567	60	2408	47	2297	188	137	193	373	415	4124	1310	251	91	99	916	2175	62	29	1115	137	1030	1622	32	2686	111	575	137
CT	16	15	30	15	29	26	17	34	20	15	12	18	141	137	26	20	23	73	20	296	21	26	16	71	50	10	92	34	25	107	53	99	142	100	54	23	80	56	6	17	131	32	228	932	15	51	92	952	40
Ldpred	1427	2316	1706	4501	5089	1810	1655	3203	1926	4267	5089	2009	4619	4268	1462	1657	1221	1540	1398	3927	4461	2368	4218	3792	1505	5089	4336	1253	1280	4692	1967	5089	3443	4363	1501	1183	4722	4659	1075	1271	1505	2066	4357	4094	1429	4546	4405	4556	1297
rho = 0.7
delta* = 0.3
	AIC
LASSO	248.157	232.387	235.092	242.463	313.924	394.129	266.829	140.901	284.374	169.512	284.335	313.509	299.91	211.701	405.277	178.305	263.379	330.707	374.021	185.84	360.445	474.14	375.075	181.032	264.625	228.541	368.566	237.438	453.903	489.886	424.792	506.813	443.513	153.236	441.721	427.353	402.837	245.503	545.115	349.948	489.193	491.553	189.361	422.611	301.791	286.234	415.612	941.423	583.107
FNC+LASSO	401.448	172.752	216.696	209.579	196.447	344.388	266.042	155.43	425.035	174.453	311.779	303.205	275.298	297.675	347.547	216.763	422.188	436.687	412.415	92.0625	282.37	385.576	267.964	264.068	336.261	277.887	274.76	241.833	356.395	225.3	367.338	354.077	230.326	269.146	273.108	406.3	320.839	281.997	213.609	499.091	359.713	309.759	211.741	423.863	268.944	306.775	229.842	333.594	371.675
SIS+LASSO	209.463	172.752	216.696	184.885	235.716	232.462	221.597	111.107	232.412	157.923	279.719	264.129	219.164	232.081	261.788	166.791	427.045	306.655	281.173	84.8897	242.865	343.425	199.514	275.866	249.12	167.814	250.56	189.783	255.474	202.876	251.989	326.541	213.107	129.532	225.746	332.92	235.25	180.41	185.628	464.607	299.809	266.255	201.891	339.587	123.807	227.004	202.464	273.994	227.522
lassosum	205.644	1574.04	7560.22	189.021	163.7	4122.16	715.523	629.944	754.406	312.641	295.977	7665.87	2992.89	4890.01	185.843	133.05	4987.51	930.223	250.408	5475.24	364.196	7246.64	186.518	260.009	1547.99	809.22	354.244	362.506	211.658	207.138	2500.91	1503.22	1148.09	7287.85	355.188	614.669	231.581	760.089	142.615	6687.92	8714.27	8453.92	244.621	213.215	2306.31	211.27	4339.13	7450.23	1941.51
CT	565.806	220.634	1989.65	156.459	204.656	792.643	316.887	234.846	336.653	238.694	298.179	333.345	1217.1	186.013	233.382	158.849	1843.92	392.877	262.869	373.142	315.955	396.019	229.586	238.236	300.472	263.095	239.493	174.277	225.344	1743.06	442.516	313.42	341.578	161.74	233.737	394.726	201.822	206.768	270.394	1508.1	324.381	213.774	312.011	260.326	1384.37	237.133	2740.34	286.875	494.941
Ldpred	8631.53	7661.76	10306.1	3363.88	4753.32	5736.29	9130.03	4285.39	2729.94	6483.62	3443.3	3545.01	8532.44	10333.2	2799.44	8599.18	8999.87	5932.46	2725.11	10253.2	10406.7	10444.7	3708	2281.15	8710.62	3644.84	8807.75	3062.21	10385.9	10376.6	3576.67	4967.84	10353.1	10300.7	4380.29	5242.81	5544.95	3276.15	9178.34	9092.27	10400.2	10364.3	4653.73	5205.37	8966.76	4073.82	10342.9	5703.11	8269.47
	# SNPs
LASSO	49	57	66	101	117	144	76	41	89	44	53	80	84	43	155	49	90	98	125	67	100	153	124	37	77	60	100	68	137	176	145	162	161	20	139	138	138	70	190	99	164	170	17	152	107	70	147	362	199
FNC+LASSO	107	10	42	43	24	99	73	37	135	25	62	59	58	69	94	47	105	105	134	12	50	74	72	63	98	81	51	65	82	23	91	38	39	83	49	86	76	71	41	122	71	67	4	97	72	58	41	67	84
SIS+LASSO	19	10	42	33	42	45	51	16	58	18	41	39	31	42	52	22	106	50	69	8	20	48	42	60	35	26	45	41	41	7	43	22	27	0	26	56	40	29	24	102	43	49	3	62	0	6	28	41	15
lassosum	6	706	3716	37	3	1967	274	267	300	90	26	3728	1391	2367	21	11	2405	357	40	2700	65	3490	1	60	674	343	75	116	4	5	1167	602	486	3583	87	182	36	313	2	3221	4246	4134	20	1	1093	2	2085	3615	863
CT	190	29	931	20	24	302	75	70	92	54	21	62	503	15	41	24	833	88	44	149	43	65	23	51	51	70	18	22	9	772	136	8	84	19	23	72	24	35	51	631	52	16	57	20	632	12	1290	34	140
Ldpred	4223	3750	5089	1624	2298	2774	4479	2095	1286	3173	1593	1668	4161	5089	1315	4244	4411	2858	1276	5089	5089	5089	1762	1071	4255	1760	4302	1467	5089	5089	1704	2334	5089	5089	2100	2496	2694	1571	4505	4423	5089	5089	2228	2491	4424	1931	5089	2743	4027
delta* = 0.5
	AIC
LASSO	350.119	152.286	419.529	263.425	519.145	200.228	190.729	258.166	342.596	335.633	414.759	366.837	363.546	339.954	149.946	184.124	277.418	379.175	356.521	405.895	341.712	454.155	288.039	207.236	263.638	390.588	211.878	303.292	500.469	246.074	186.54	326.616	531.657	407.755	180.733	229.209	466.575	277.9	283.765	475.618	366.653	161.199	256.774	491.486	319.441	242.361	379.126	223.15	424.309
FNC+LASSO	416.358	260.365	396.201	282.636	261.263	280.85	191.556	198.148	332.012	350.881	276.193	213.86	246.006	419.719	250.679	175.502	334.787	283.025	270.394	282.062	316.432	356.162	263.775	343.903	271.148	164.74	182.391	308.23	211.011	336.042	170.431	287.832	275.563	226.411	201.931	234.211	278.684	336.34	305.291	410.491	264.709	199.21	276.518	272.63	262.886	249.367	200.312	241.677	302.599
SIS+LASSO	302.277	151.733	277.21	275.049	245.482	265.507	174.631	194.85	294.298	307.149	246.803	188.315	188.029	308.471	103.345	144.639	297.492	256.169	205.83	258.105	274.288	288.823	191.01	226.677	244.842	135.434	143.76	259.485	146.341	261.157	155.345	256.321	241.308	183.825	176.424	159.733	257.171	318.724	235.906	244.109	248.021	189.652	209.292	216.697	261.508	178.273	157.372	168.201	306.489
lassosum	217.842	130.164	409.461	1829.12	624.524	304.033	178.006	7512.61	455.032	1076.85	253.229	633.29	336.699	255.622	7127.16	1022.16	224.776	1450.3	1401.79	3680.95	5517.28	1938.28	1656.85	208.856	190.324	494.395	3590.62	4793.61	182.797	290.82	648.748	224.434	430.006	2161.84	2935.31	146.055	775.896	556.784	1038.81	273.155	768.62	2239.94	7561.65	531.085	1304.27	3487.08	199.854	641.179	1481.96
CT	223.621	108.733	220.972	776.008	217.525	272.752	1173.55	381.679	234.532	268.02	305.474	247.282	206.848	280.803	115.865	661.605	238.175	3435.46	255.508	335.467	412.56	1754.37	276.409	283.617	278.287	225.225	484.115	645.895	144.273	306.082	2184.12	228.954	284.5	1451.28	883.052	151.614	408.354	327.614	390.241	230.788	264.222	367.099	275.971	259.204	479.009	202.792	191.296	169.041	1477.97
Ldpred	3131.4	8933.86	3272.21	7045.5	2967.11	2983.77	3357.27	2198.62	3836.53	5335.98	9609.33	6050.6	3134.33	9030.24	10277.1	8006.09	4100.03	9354.37	7260.29	8746.65	9453.01	10422.4	5226.22	5524.56	8795.37	3911.46	9393.23	7792.9	3518.98	9464.21	10294	3300.35	4685.34	10307	8943.64	7992.11	6877.73	3640.89	3705.83	7556.85	5858.42	5258.86	4097.21	4234.29	6457.23	6280.81	4987.36	5914.41	3127.37
	# SNPs
LASSO	87	27	159	62	190	45	21	81	102	96	127	107	137	97	43	71	90	92	119	143	88	144	80	48	68	142	53	84	185	49	39	99	174	131	21	70	158	58	60	162	120	26	66	163	99	61	165	57	100
FNC+LASSO	86	65	114	44	51	83	16	32	68	98	27	33	74	105	81	51	86	48	62	54	53	94	53	79	54	35	34	70	49	79	37	66	40	58	36	64	55	48	56	122	63	22	70	54	55	60	71	57	27
SIS+LASSO	40	19	57	38	41	80	6	23	49	77	0	25	33	53	6	39	61	30	31	43	20	48	12	31	41	19	12	47	17	33	25	51	25	34	24	19	45	37	10	40	37	16	30	27	43	27	46	24	29
lassosum	18	12	107	798	217	28	1	3676	126	431	6	224	95	32	3514	473	29	629	616	1740	2618	846	744	18	3	177	1720	2294	32	39	267	14	114	1017	1396	6	291	148	415	38	285	1032	3703	177	553	1668	45	252	624
CT	20	8	14	274	10	12	502	111	16	26	35	28	31	40	6	299	32	1618	43	69	66	753	55	56	48	45	165	221	13	42	1034	14	44	662	370	8	106	32	84	15	31	93	62	36	142	39	43	16	617
Ldpred	1470	4414	1540	3407	1387	1365	1596	1022	1814	2559	4687	2929	1491	4410	5089	3968	1961	4579	3545	4274	4586	5089	2529	2677	4303	1886	4620	3793	1702	4631	5089	1545	2242	5089	4400	3932	3342	1690	1750	3675	2832	2542	1971	2027	3130	3068	2439	2889	1448
delta* = 0.7
	AIC
LASSO	239.762	241.419	268.302	260.228	383.895	346.928	269.01	310.413	218.982	384.282	315.565	461.371	255.057	185.29	220.485	361.356	318.53	254.876	326.381	161.226	391.023	322.146	249.109	308.557	426.382	204.893	173.363	465.277	292.142	329.204	420.072	226.09	387.469	322.623	353.964	160	610.546	421.601	372.894	215.579	293.536	228.659	293.588	583.233	285.039	254.069	324.025	300.582	234.127
FNC+LASSO	215.07	153.3	259.601	234.846	270.694	425.266	308.524	178.726	153.361	157.046	302.855	431.268	290.957	380.691	210.54	169.563	273.014	362.994	249.959	189.196	292.703	221.585	225.385	316.711	252.559	222.256	357.096	250.577	262.154	324.757	533.062	254.919	259.399	388.19	213.963	358.046	173.019	274.443	212.983	277.388	356.357	286.195	345.351	297.552	338.705	260.958	294.652	304.566	344.899
SIS+LASSO	176.799	128.509	218.051	209.902	225.988	195.11	246.867	129.448	153.361	159.363	207.891	266.213	247.731	269.575	168.344	120.874	228.011	251.406	257.376	144.691	204.354	254.16	183.579	225.175	228.247	189.075	264.77	209.497	225.536	297.121	333.864	178.607	236.072	256.284	174.731	233.149	137.547	232.416	202.838	175.71	221.201	295.712	258.439	367.076	269.323	247.346	266.728	342.963	320.94
lassosum	308.683	183.527	423.023	230.934	235.706	150.937	249.652	1688.78	154.235	5305.24	213.076	747.366	2707.4	1765.69	159.083	623.737	440.13	469.542	289.202	1004.86	1828.12	5192.48	164.281	3577.21	406.762	4847.79	679.62	451.542	302.279	769.372	1075.28	8504.83	1213.74	843.186	362.674	368.06	2003.07	683.133	264.176	252.434	463.906	400.372	2152.68	3300.36	235.892	299.06	412.357	1305.13	460.691
CT	192.08	102.263	226.146	215.312	205.38	188.694	88.868	160.723	190.739	2313.83	534.664	256.025	166.15	894.526	202.077	158.897	176.024	339.354	153.07	616.854	211.444	277.982	147.143	325.98	205.025	217.207	161.086	213.242	820.482	706.84	256.235	954.074	325.757	258.407	172.178	169.862	222.673	243.683	194.369	218.159	225.843	195.921	869.957	2134.71	220.431	255.898	382.44	1549.47	273.724
Ldpred	3200.01	4885.52	3129.35	9208.2	10326.7	3657.88	3579.83	3514.4	3624.84	8665.81	5474.35	3891.04	9517.04	8778.37	3604.11	2446.49	3948.6	8580.25	3160.12	7906.78	2634.52	5906.31	8418.22	5219.48	3144.06	10367	3162.48	2956.29	2540.85	9497.82	4973.7	10337.4	8255.46	3323.89	2779.15	2417.47	3351.8	4737.85	2306.63	2439.05	2913.78	3414.1	8923.35	7570.99	4861.17	9343.06	9077.38	3438.89	2921.58
	# SNPs
LASSO	56	99	57	52	147	108	92	114	61	169	98	133	81	34	46	152	98	40	123	29	149	97	68	88	172	39	34	166	92	104	119	54	117	95	124	0	237	160	135	36	70	43	54	211	74	52	105	82	61
FNC+LASSO	47	53	51	41	66	143	98	54	0	39	85	118	116	120	40	52	77	81	84	40	75	50	59	86	73	33	110	68	73	97	177	76	54	142	54	104	26	92	44	77	80	76	99	81	95	76	73	89	95
SIS+LASSO	25	39	23	28	46	34	63	34	0	38	45	47	93	77	23	30	55	22	76	14	26	65	38	45	53	16	73	49	53	87	89	40	47	73	40	50	10	73	37	22	20	80	42	111	57	69	44	96	85
lassosum	74	39	120	26	45	10	88	802	6	2589	9	271	1299	821	13	268	150	141	94	439	829	2515	20	1716	125	2330	276	143	95	295	435	4174	531	333	120	118	935	262	49	67	147	136	975	1567	27	71	107	578	140
CT	17	9	18	18	25	29	10	33	27	1093	149	20	33	384	32	39	8	75	21	245	18	61	15	92	19	15	18	20	354	264	28	399	88	39	23	21	45	40	15	44	26	17	334	983	15	47	93	703	48
Ldpred	1521	2395	1471	4516	5089	1765	1749	1714	1739	4270	2618	1843	4704	4325	1736	1179	1904	4198	1524	3890	1236	2872	4151	2539	1492	5089	1518	1402	1207	4660	2383	5089	4051	1573	1329	1145	1611	2289	1066	1163	1371	1632	4363	3704	2339	4592	4436	1645	1374
rho = 0.9
delta* = 0.3
	AIC
LASSO	273.648	258.585	249.926	246.78	293.475	369.564	278.49	136.547	273.141	157.336	273.249	378.378	280.356	185.962	378.801	166.272	257.873	356.613	374.822	178.638	360.388	460.296	372.288	180.684	300.98	252.91	324.792	217.799	429.25	531.344	415.953	521.015	401.409	145.74	421.49	426.931	387.985	253.733	546.971	336.881	477.621	494.014	198.597	434.621	295.432	275.592	381.321	788.503	585.112
FNC+LASSO	425.442	184.235	231.072	251.948	225.287	366.44	307.545	168.95	377.46	181.894	345.614	301.841	240.728	307.519	347.312	232.418	456.039	437.339	396.882	101.276	273.957	408.502	283.998	219.452	283.785	266.872	278.072	307.615	403.173	242.505	358.044	336.966	214.898	273.947	274.812	410.188	304.137	308.883	222.917	525.349	369.148	299.555	225.254	404.369	282.212	299.31	237.714	295.894	407.112
SIS+LASSO	218.008	168.836	206.472	180.571	214.095	221.522	217.311	114.329	252.347	157.551	293.274	281.288	208.43	228.186	275.466	172.551	384.024	266.853	267.708	72.1259	299.559	338.814	175.526	191.979	270.052	150.897	239.65	215.027	278.993	200.083	247.087	313.634	223.583	191.347	212.929	347.777	235.809	188.223	160.134	432.828	295.834	278.114	205.677	341.616	167.245	223.922	205.189	226.45	238.368
lassosum	5438.21	1333.22	7572.33	223.616	192.373	3711.6	665.468	835.733	711.165	774.751	287.71	4350.51	2760.53	4836.46	223.287	136.136	4995.04	784.601	252.095	5450.33	552.782	7221.89	309.96	257.257	1864.49	757.721	611.858	366.506	213.32	198.286	3228.46	1894.88	816.56	3705.08	352.491	675.593	1292.24	695.408	136.571	6400.49	8696.67	8424.28	298.159	207.713	2281.73	213.607	4283.61	7497.43	1910
CT	506.621	595.541	1821.05	159.324	195.843	862.291	314.851	236.303	212.015	297.621	281.14	342.713	232.78	2297.93	234.442	151.888	1847.11	502.226	251.879	2052.33	384.167	319.791	1403.75	214.974	685.7	168.063	238.455	177.047	558.161	6391.81	253.858	303.257	345.456	167.884	211.999	412.146	207.197	204.453	384.521	1178.05	349.039	211.966	311.805	256.295	698.807	241.081	2495.21	268.305	329.5
Ldpred	10362.6	7218.61	10306	2292.67	3835.98	10360.8	9100.5	6119.89	3437.12	3430.97	3624.86	2866.79	4864.78	10329.2	9276.63	8793.29	8750.86	3690.4	2779.24	10252.3	10401.7	10441.9	2889.08	2505.79	8225.42	3081.3	2671.62	3465.07	8433.88	10366	3576.78	5770.12	5815.14	8763.82	4520.54	7079.95	4401.56	4896.28	9220.41	9320.95	5890.37	10363	6933.89	6352.84	10295.3	4725.13	10344.1	3427.8	6317.49
	# SNPs
LASSO	61	72	71	105	110	130	83	36	85	40	49	115	75	28	143	44	85	114	126	64	99	148	122	38	94	70	82	57	126	198	141	171	145	17	129	138	129	71	193	94	157	170	19	161	103	64	133	296	198
FNC+LASSO	111	17	53	61	40	112	95	41	122	31	72	56	42	73	98	57	121	105	130	17	46	85	81	49	72	75	53	96	104	38	86	36	33	86	49	91	69	83	45	134	75	64	8	92	82	56	49	56	95
SIS+LASSO	23	10	36	33	35	50	52	16	62	20	49	49	26	43	58	26	91	35	62	2	49	48	28	36	45	15	41	57	51	12	42	20	34	48	20	62	39	30	14	93	42	53	2	65	31	3	33	16	21
lassosum	2625	589	3722	55	21	1766	253	368	288	324	26	2069	1277	2342	37	15	2409	288	42	2688	163	3479	58	60	835	318	210	118	9	5	1532	802	324	1794	87	213	565	277	3	3080	4237	4120	45	1	1081	2	2056	3642	846
CT	160	221	847	22	24	342	78	68	38	84	18	65	13	1074	40	22	835	146	39	989	79	28	608	41	245	19	24	22	180	3101	42	7	91	24	18	81	24	31	110	469	65	16	55	20	290	12	1167	27	56
Ldpred	5089	3532	5089	1089	1843	5089	4468	3011	1648	1650	1686	1328	2329	5089	4552	4343	4287	1741	1304	5089	5089	5089	1348	1185	4015	1479	1240	1669	4122	5089	1705	2739	2824	4323	2171	3415	2119	2378	4527	4540	2834	5089	3368	3066	5089	2254	5089	1612	3050
delta* = 0.5
	AIC
LASSO	349.414	173.393	403.734	278.568	554.818	204	201.584	278.022	350.204	310.48	387.248	324.073	342.382	349.287	154.878	184.181	269.223	347.236	372.853	410.577	355.624	471.598	342.395	194.618	258.578	419.948	235.689	295.927	444.979	243.796	158.296	297.766	523.099	397.804	183.094	239.321	513.863	260.189	290.389	436.997	331.917	156.691	247.811	498.056	309.957	241.694	397.51	194.231	416.806
FNC+LASSO	352.012	247.253	413.822	294.424	264.874	268.387	221.963	220.281	397.674	344.135	278.463	208.283	268.574	486.355	195.876	288.752	316.614	305.769	306.24	245.205	321.951	394.514	197.466	335.491	237.806	184.083	214.903	294.24	240.907	395.704	181.311	266.919	288.898	201.794	199.823	190.983	274.09	311.144	299.869	412.071	265.819	187.653	244.302	309.432	262.011	249.346	202.022	239.795	295.89
SIS+LASSO	301.618	151.056	285.528	281.576	227.322	266.518	182.551	199.623	319.582	282.249	267.922	184.325	195.392	361.48	111.58	89.9857	309.103	256.577	187.294	240.664	268.393	282.845	187.559	183.909	239.106	143.043	160.543	236.264	171.491	245.079	181.342	248.579	228.789	201.661	203.545	152.641	276.463	314.996	245.713	244.761	231.39	185.247	206.534	232.44	249.912	183.31	142.055	189.507	295.89
lassosum	225.415	119.954	430.345	810.75	341.234	270.485	184.181	7512.95	433.06	1070.35	253.372	632.869	317.641	290.109	7070.63	1093.49	197.951	1216.88	2806.18	2208.15	5077.17	325.221	1826	1919.2	180.97	490.485	3643.24	4742.99	248.469	518.621	490.508	198.379	691.234	1741.13	3020.23	141.52	1086.03	713.601	1011.53	199.919	620.185	1687.71	7571.6	4988.9	1295.29	8629.94	187.797	648.457	1213.34
CT	216.401	128.584	278.304	501.048	219.557	387.724	1102.76	489.343	230.904	272.282	299.127	185.33	178.764	403.27	329.643	2198.21	217.692	659.285	235.264	346.538	441.737	1916.04	263.104	176.182	230.249	216.188	179.109	650.941	148.021	271.611	1961.54	189.805	292.476	199.336	1068.81	145.322	406.058	304.027	491.648	222.239	272.907	4740.82	217.019	250.142	543.066	192.943	301.491	199.321	1663.71
Ldpred	3106.58	2673.83	3124.92	7368.53	3107.8	2618.46	2546.33	9245.92	3629.95	3220.96	9530.61	3836.23	3055.42	9059.83	8172.57	8067.44	9139.96	9533.49	7933.76	8525.73	9205.47	9657.97	8646.48	9012.58	8950.85	4702.89	7945.44	5705.8	3210.55	9522.8	2530.47	2295.86	4208.08	8638.71	9310.29	8011.79	5949.87	3416.74	3679.69	6903.07	5362.68	9334	3692.64	3116.73	6237.96	10324.8	3778.88	2451.98	3107.14
	# SNPs
LASSO	86	41	151	72	207	48	25	93	109	82	114	90	128	104	45	77	86	70	124	148	97	152	109	42	67	156	67	79	160	45	21	85	171	129	24	75	180	48	57	145	97	23	62	159	97	60	174	44	97
FNC+LASSO	64	62	120	56	56	80	32	48	95	98	35	37	88	138	58	102	78	55	80	40	55	111	32	86	40	41	51	62	63	99	44	65	68	50	35	47	53	37	53	125	52	15	55	70	57	60	72	60	26
SIS+LASSO	40	20	64	46	32	79	9	29	68	69	29	23	41	83	17	21	74	30	20	38	21	47	23	23	41	22	25	34	32	29	40	57	28	49	37	21	54	31	12	44	32	13	32	31	46	27	37	39	26
lassosum	22	11	126	294	74	18	3	3680	118	428	9	230	94	54	3490	518	21	515	1319	1016	2402	48	838	881	2	178	1751	2271	65	156	191	17	248	812	1440	6	450	234	406	11	210	756	3710	2401	552	4242	43	259	493
CT	15	19	44	142	15	70	468	170	18	27	35	11	25	102	119	1075	28	235	35	86	84	839	56	8	29	43	15	225	15	25	925	9	50	41	465	7	107	24	136	16	37	2281	36	34	177	38	101	36	711
Ldpred	1459	1287	1473	3574	1463	1185	1192	4547	1712	1499	4653	1829	1457	4429	4042	4008	4484	4671	3882	4175	4467	4713	4248	4428	4385	2286	3899	2752	1550	4663	1211	1053	2006	4261	4585	3946	2881	1586	1741	3357	2585	4579	1771	1468	3024	5089	1840	1161	1442
delta* = 0.7
	AIC
LASSO	248.821	152.213	291.816	258.492	451.074	359.353	202.974	304.705	226.78	333.794	356.204	494.365	271.058	271.031	219.653	376.504	314.029	242.105	327.169	152.289	408.548	280.485	273.714	303.274	402.97	226.553	138.205	476.702	266.791	355.151	381.033	251.325	408.104	297.115	348.405	162.548	581.796	430.98	375.838	212.095	296	254.108	293.785	613.355	300.634	263.691	268.981	302.587	244.567
FNC+LASSO	230.401	147.037	280.923	222.925	298.491	336.249	245.061	175.215	181.672	188.273	318.904	441.144	331.017	389.197	222.017	163.141	269.676	270.244	227.614	221.175	291.558	244.446	230.055	303.788	284.853	234.386	297.043	289.657	213.66	348.304	551.368	303.734	285.33	325.333	238.567	364	236.219	363.723	226.466	310.082	374.139	358.809	365.374	360.02	352.752	254.026	335.717	384.209	342.637
SIS+LASSO	186.231	137.688	218.572	201.876	218.958	202.053	174.935	160.415	155.953	144.965	199.733	275.913	274.792	331.204	171.527	123.209	242.947	306.992	197.944	140.941	208.237	240.233	162.141	232.245	219.037	179.189	273.8	214.181	205.577	304.63	252.687	171.777	240.341	207.6	192.463	255.127	168.312	222.786	206.21	172.383	233.247	325.376	275.888	325.833	259.496	235.098	293.686	259.951	283.29
lassosum	282.706	400.568	429.698	221.811	298.061	146.355	375.29	921.973	7599.19	3169.57	319.084	1202.74	1375.62	1011.38	196.973	482.957	160.806	778.212	585.74	1010.35	366.746	3987.91	149.692	1489.77	373.178	6772.18	1171.08	270.368	474.822	936.98	1028.38	8485.65	1022.64	1177.82	468.9	341.85	780.601	648.539	215.754	297.271	407.386	424.262	2641.09	1381.57	215.323	270.462	484.495	983.026	552.232
CT	189.737	159.983	181.091	202.369	179.983	162.105	94.4515	129.168	485.554	180.568	566.552	240.533	211.136	661.139	277.172	120.24	153.11	1476	1468.42	805.17	186.63	258.481	310.896	231.2	197.407	616.781	208.613	178.515	186.223	684.866	250.002	862.805	404.653	181.873	189.115	165.624	201.443	179.319	176.413	122.029	204.842	181.823	308.492	1078.39	202.412	281.562	495.222	168.883	426.206
Ldpred	2979.68	2510.38	3026.26	7836.21	10317.9	3201.02	2827.81	3590.7	3494.14	8590.71	5091.36	5235.73	9513.54	8620.36	7161.35	2280.51	3198.17	8889.29	5228.22	8088.52	2803.83	4475.7	3132.82	2769.65	2567.02	10348.9	8581.01	2672.18	2617.59	9486.57	3143.78	10307.8	8295.74	9195.21	2977.48	2544.15	9292.81	3436.92	2213.31	2251	2439.75	3982.33	9150.14	8126.51	3136.96	9361.16	9019.59	3068.79	2892.07
	# SNPs
LASSO	56	44	74	55	177	111	59	111	60	147	118	143	87	79	50	159	96	40	122	28	153	80	74	85	160	52	17	173	86	118	98	68	126	91	119	4	223	166	136	32	64	53	49	223	80	62	77	83	68
FNC+LASSO	61	49	70	40	80	105	81	57	23	60	87	126	131	127	53	60	78	57	77	60	82	65	62	86	93	43	84	93	61	110	184	108	64	116	75	105	60	130	44	94	84	113	102	116	104	82	86	119	94
SIS+LASSO	33	46	33	28	41	40	50	50	0	40	43	60	104	103	33	44	65	70	60	16	41	63	26	58	56	16	76	57	55	90	44	49	47	54	55	61	30	62	33	16	19	91	52	97	53	71	65	67	77
lassosum	63	171	138	31	85	9	163	426	3731	1531	73	505	637	446	50	212	14	314	251	447	117	1922	14	681	117	3302	531	68	198	385	425	4180	441	518	179	111	330	263	38	107	126	151	1230	620	23	75	154	431	192
CT	18	42	11	15	13	15	24	23	169	38	192	22	56	268	86	33	9	663	689	346	21	60	101	51	22	222	50	21	53	259	30	366	133	17	38	21	37	23	13	20	25	17	55	456	12	71	159	19	128
Ldpred	1415	1222	1433	3842	5089	1538	1388	1760	1675	4242	2449	2524	4706	4246	3527	1111	1537	4373	2571	3987	1340	2166	1518	1324	1214	5089	4234	1277	1267	4660	1484	5089	4076	4524	1434	1214	4584	1658	1034	1089	1139	1917	4486	3991	1489	4618	4416	1474	1364
[truncated: 1 more columns]
